# Supplementary material for: 3-Chloro-N-(2-chloro­phen­yl)benzamide
Source: Acta Crystallogr Sect E Struct Rep Online. 2011 Dec 7;68(Pt 1):o49. doi: 10.1107/S1600536811051944 (PMC3254408; doi:10.1107/S1600536811051944)
Supplement: Supplementary file 2 [file e-68-00o49-Isup2.hkl]

# 
# h,k,l, Fc-squared, Fo-squared, sigma(Fo-squared) and status flag 
# 
data_I
_shelx_title ' EXP_686 IN P2(1)/N' 
_shelx_refln_list_code          4 
_shelx_F_calc_maximum      158.67 
_exptl_crystal_F_000       544.00 
_reflns_d_resolution_high  0.7191 
 
loop_ 
 _symmetry_equiv_pos_as_xyz 
 'x, y, z' 
 '-x+1/2, y+1/2, -z+1/2' 
 '-x, -y, -z' 
 'x-1/2, -y-1/2, z-1/2' 
 
_cell_length_a    11.1371 
_cell_length_b     4.8523 
_cell_length_c    21.5198 
_cell_angle_alpha  90.000 
_cell_angle_beta   90.142 
_cell_angle_gamma  90.000 
 
_shelx_F_squared_multiplier     1.000 
 
loop_ 
 _refln_index_h 
 _refln_index_k 
 _refln_index_l 
 _refln_F_squared_calc 
 _refln_F_squared_meas 
 _refln_F_squared_sigma 
 _refln_observed_status 
   2   0   0      630.25      723.47     27.21 o 
   4   0   0    21145.55    20096.44    282.25 o 
   6   0   0     1464.09     1505.79      7.17 o 
   8   0   0      191.23      163.08      2.70 o 
  10   0   0       28.77       31.42      2.02 o 
  12   0   0       51.96       56.96      3.57 o 
  14   0   0      186.73      176.27     17.19 o 
   1   1   0       15.07       14.65      0.76 o 
   2   1   0      970.18     1049.81      7.27 o 
   3   1   0     1261.08     1226.05     12.93 o 
   4   1   0      239.13      286.65      3.21 o 
   5   1   0      341.82      322.95      2.37 o 
   6   1   0        4.26        3.03      0.72 o 
   7   1   0     1225.56     1172.58      5.28 o 
   8   1   0       20.10       30.02      1.82 o 
   9   1   0       72.33       73.96      1.51 o 
  10   1   0       24.13       22.98      1.12 o 
  11   1   0      100.95       96.97      2.31 o 
  12   1   0        2.47        3.40      2.61 o 
  13   1   0        4.05        4.28      2.64 o 
  14   1   0       22.17       23.08      3.95 o 
  15   1   0       13.42       18.95     11.66 o 
   0   2   0      123.44      169.31      2.29 o 
   1   2   0       72.53       84.57      1.07 o 
   2   2   0     2568.44     2813.83     12.93 o 
   3   2   0      201.29      190.85      2.23 o 
   4   2   0      116.96      126.02      1.51 o 
   5   2   0       60.83       57.89      1.15 o 
   6   2   0      623.03      599.76      5.23 o 
   7   2   0       57.37       62.35      1.87 o 
   8   2   0        3.73        4.17      1.41 o 
   9   2   0       85.43       85.09      2.49 o 
  10   2   0       63.95       60.57      2.35 o 
  11   2   0        6.68        7.66      2.46 o 
  12   2   0        0.26        1.04      3.03 o 
  13   2   0       13.62       17.32      3.53 o 
  14   2   0        8.61        6.28      4.63 o 
   1   3   0     2020.10     2409.06     12.83 o 
   2   3   0       80.68       87.35      1.49 o 
   3   3   0        1.97        2.32      0.92 o 
   4   3   0       36.93       39.41      1.20 o 
   5   3   0     1637.47     1716.89     11.29 o 
   6   3   0       94.63      104.66      2.90 o 
   7   3   0       34.10       37.75      3.02 o 
   8   3   0      112.35      116.75      3.72 o 
   9   3   0      285.12      302.79      4.87 o 
  10   3   0       46.72       52.15      4.01 o 
  11   3   0        1.57        0.95      3.04 o 
  12   3   0       14.11       16.26      4.26 o 
  13   3   0       99.21      100.09     15.29 o 
   0   4   0        3.99       14.81      1.98 o 
   1   4   0      164.13      212.18      2.38 o 
   2   4   0      149.37      151.08      2.89 o 
   3   4   0      172.58      182.78      2.68 o 
   4   4   0        0.91        5.16      1.63 o 
   5   4   0      214.10      211.51      3.52 o 
   6   4   0        0.34        0.81      1.43 o 
   7   4   0       42.80       41.77      2.48 o 
   8   4   0       11.97       12.46      2.94 o 
   9   4   0       64.95       61.63      5.05 o 
  10   4   0        1.48        0.47      3.96 o 
  11   4   0       55.92       50.12     10.98 o 
   1   5   0      137.15      147.74      3.21 o 
   2   5   0        7.82        8.04      2.56 o 
   3   5   0       17.39       20.37      2.57 o 
   4   5   0       33.45       31.61      2.78 o 
   5   5   0       25.94       26.98      3.49 o 
   6   5   0       15.90       18.58      4.37 o 
   7   5   0       15.05       22.95      4.48 o 
   8   5   0        1.81        0.73      4.80 o 
   0   6   0       43.29       34.08      5.75 o 
   1   6   0       52.45       54.13      4.40 o 
   2   6   0       44.23       40.71      4.94 o 
   3   6   0       39.84       40.81      5.59 o 
   4   6   0        6.95       15.28      8.68 o 
 -15   0   1       10.88       -1.09      9.45 o 
 -13   0   1       22.22       27.61      6.58 o 
 -11   0   1      288.94      306.60      8.07 o 
  -9   0   1       15.73       18.22      1.81 o 
  -7   0   1     2435.21     2389.24     14.78 o 
  -5   0   1      528.30      550.02      5.27 o 
  -3   0   1    11822.48    11284.63    108.77 o 
   3   0   1     1139.63     1115.59     13.23 o 
   5   0   1      831.59      713.04      7.64 o 
   7   0   1      289.10      273.43      3.30 o 
   9   0   1      360.06      346.34      3.63 o 
  11   0   1      121.62      119.82      3.27 o 
  13   0   1       41.52       47.35      3.58 o 
 -15   1   1        0.82       -2.22      7.19 o 
 -14   1   1        4.57        6.79      3.66 o 
 -13   1   1        5.60        3.92      2.92 o 
 -12   1   1        0.08       -0.13      2.83 o 
 -11   1   1       35.55       35.88      1.74 o 
 -10   1   1      380.38      362.45      3.28 o 
  -9   1   1       39.17       38.62      1.25 o 
  -8   1   1       40.89       43.15      1.19 o 
  -7   1   1      105.11      138.21      3.34 o 
  -6   1   1       31.59       59.91      1.02 o 
  -5   1   1       93.73       86.68      1.06 o 
  -4   1   1      144.47      164.18      3.22 o 
  -3   1   1      119.60      109.67      1.09 o 
  -2   1   1      970.54     1128.97     10.45 o 
  -1   1   1      784.86      811.82      6.65 o 
   0   1   1     4223.96     5132.09     63.13 o 
   1   1   1      529.90      521.88      5.92 o 
   2   1   1      378.55      376.56      2.68 o 
   3   1   1      232.31      276.96      3.49 o 
   4   1   1      626.11      627.65      3.82 o 
   5   1   1      136.91      148.00      1.95 o 
   6   1   1        4.02       38.58      3.06 o 
   7   1   1      127.26      113.63      2.05 o 
   8   1   1      639.61      670.83      3.85 o 
   9   1   1      110.74       97.85      3.15 o 
  10   1   1        0.10        3.68      1.13 o 
  11   1   1        4.84        6.03      1.41 o 
  12   1   1        1.15        4.37      2.26 o 
  13   1   1       33.18       29.22      3.00 o 
  14   1   1       23.31       16.38      5.87 o 
  15   1   1        0.39        5.12      6.82 o 
 -14   2   1        1.12        2.03      4.05 o 
 -13   2   1        0.08        0.58      3.31 o 
 -12   2   1       53.10       52.34      4.07 o 
 -11   2   1       80.42       77.38      3.56 o 
 -10   2   1        3.01        3.11      2.10 o 
  -9   2   1      250.53      243.66      4.93 o 
  -8   2   1       55.76       50.16      2.38 o 
  -7   2   1        5.28        8.30      0.98 o 
  -6   2   1       70.80       78.73      1.48 o 
  -5   2   1     1086.64     1044.64      7.60 o 
  -4   2   1        2.38        8.88      0.69 o 
  -3   2   1       86.47       92.45      1.75 o 
  -2   2   1      484.90      547.02      5.80 o 
  -1   2   1     1731.28     1928.11     11.81 o 
   0   2   1      126.11      190.05      2.31 o 
   1   2   1      185.81      200.08      1.82 o 
   2   2   1      830.74      921.04      7.32 o 
   3   2   1     1330.50     1317.31      8.31 o 
   4   2   1      337.27      378.90      2.71 o 
   5   2   1       46.76       45.24      1.05 o 
   6   2   1      311.50      314.12      2.48 o 
   7   2   1      497.56      528.39      4.54 o 
   8   2   1       43.71       49.02      1.76 o 
   9   2   1      110.90      106.83      3.41 o 
  10   2   1        4.89        9.94      1.82 o 
  11   2   1       24.57       29.31      2.50 o 
  12   2   1        6.43       10.22      3.12 o 
  13   2   1       23.53       34.79      3.86 o 
  14   2   1        0.00       -3.02      4.51 o 
 -13   3   1       25.42       36.51      7.08 o 
 -12   3   1      129.12      127.43      5.83 o 
 -11   3   1      208.79      224.18      7.15 o 
 -10   3   1       10.69       10.60      2.95 o 
  -9   3   1        7.74       16.54      3.07 o 
  -8   3   1      333.29      317.51      6.74 o 
  -7   3   1      248.70      244.26      3.05 o 
  -6   3   1       33.44       33.09      2.17 o 
  -5   3   1      439.19      479.91      7.05 o 
  -4   3   1      116.95      116.64      1.72 o 
  -3   3   1       69.64       74.35      1.31 o 
  -2   3   1      313.14      294.86      2.64 o 
  -1   3   1       47.19       62.01      1.20 o 
   0   3   1       22.44       18.22      0.94 o 
   1   3   1      101.73      100.52      1.47 o 
   2   3   1      867.43      920.78      6.15 o 
   3   3   1       44.50       40.50      1.05 o 
   4   3   1      186.92      198.66      3.17 o 
   5   3   1     1255.32     1253.39      4.73 o 
   6   3   1      776.27      761.85      9.17 o 
   7   3   1      653.25      640.01      5.45 o 
   8   3   1      185.15      175.03      3.36 o 
   9   3   1       96.46       98.08      3.10 o 
  10   3   1       97.29      101.78      3.93 o 
  11   3   1       31.57       31.08      3.86 o 
  12   3   1       48.06       47.41      5.25 o 
  13   3   1       10.10        0.37      9.11 o 
 -11   4   1        3.89        6.22      8.43 o 
 -10   4   1       18.78       18.19      4.38 o 
  -9   4   1       32.16       31.26      4.45 o 
  -8   4   1       50.78       53.57      2.96 o 
  -7   4   1       22.06       22.04      2.36 o 
  -6   4   1       58.11       49.03      3.48 o 
  -5   4   1      115.43      103.22      2.27 o 
  -4   4   1      311.91      320.33      3.15 o 
  -3   4   1      159.43      176.23      2.79 o 
  -2   4   1        4.72        5.23      1.60 o 
  -1   4   1      221.18      258.45      3.31 o 
   0   4   1      805.86      917.64      7.17 o 
   1   4   1        0.20        1.41      1.28 o 
   2   4   1       91.89       90.03      1.74 o 
   3   4   1        0.47        1.25      1.46 o 
   4   4   1      629.83      626.16      8.61 o 
   5   4   1      218.35      207.28      4.30 o 
   6   4   1       77.66       67.96      2.50 o 
   7   4   1        0.05        0.55      1.65 o 
   8   4   1      116.60      109.32      5.51 o 
   9   4   1       53.77       51.22      4.77 o 
  10   4   1        2.28        5.78      3.93 o 
  11   4   1        1.36       -5.77      8.92 o 
  -9   5   1        2.72        2.03      5.86 o 
  -8   5   1       38.73       30.69      6.83 o 
  -7   5   1        0.46        0.23      3.56 o 
  -6   5   1      102.88       98.43      5.56 o 
  -5   5   1       22.66       15.93      3.19 o 
  -4   5   1       26.06       25.35      2.78 o 
  -3   5   1       17.05       18.50      2.88 o 
  -2   5   1      429.29      481.25      9.62 o 
  -1   5   1       61.96       63.07      2.55 o 
   0   5   1        7.66        8.33      2.03 o 
   1   5   1        7.40        8.67      1.94 o 
   2   5   1      267.57      286.65      4.72 o 
   3   5   1       27.87       22.32      2.68 o 
   4   5   1        0.02        1.92      2.82 o 
   5   5   1       67.25       67.34      4.48 o 
   6   5   1       82.43       83.04      5.38 o 
   7   5   1      106.59      104.19      5.88 o 
   8   5   1       18.83       21.33      6.56 o 
  -4   6   1        1.74        5.19      8.48 o 
  -3   6   1       10.33        5.08      4.32 o 
  -2   6   1       11.85       13.74      3.59 o 
  -1   6   1       40.09       54.28      3.95 o 
   0   6   1       16.87       21.20      3.43 o 
   1   6   1        3.47        4.25      2.92 o 
   2   6   1        6.02       11.76      3.64 o 
   3   6   1       10.69       11.56      5.29 o 
   4   6   1       34.51       38.60      9.77 o 
 -14   0   2       67.44       67.00     15.00 o 
 -12   0   2      196.27      195.16      7.06 o 
 -10   0   2      451.76      467.45     13.08 o 
  -8   0   2        0.15        1.11      1.36 o 
  -6   0   2     4858.30     5046.47     18.25 o 
  -4   0   2        1.76       15.59      1.61 o 
  -2   0   2    10186.10    10783.91    620.78 o 
   2   0   2    13255.80    12796.46    214.32 o 
   4   0   2     2588.00     2383.07     19.88 o 
   6   0   2      188.30      223.86      2.80 o 
   8   0   2        3.19        8.40      1.32 o 
  10   0   2      151.79      144.17      3.03 o 
  12   0   2      299.35      342.65      5.51 o 
  14   0   2       10.05        4.89      4.90 o 
 -15   1   2        0.08        3.55      9.03 o 
 -14   1   2       10.07        9.66      3.62 o 
 -13   1   2       14.16       17.52      2.77 o 
 -12   1   2      180.58      186.56      4.89 o 
 -11   1   2        8.61        5.91      1.45 o 
 -10   1   2       39.09       40.19      1.69 o 
  -9   1   2       34.76       35.13      1.36 o 
  -8   1   2      240.17      246.01      2.09 o 
  -7   1   2      395.76      391.71      3.07 o 
  -6   1   2       48.38       71.97      1.16 o 
  -5   1   2       64.22       61.59      0.98 o 
  -4   1   2     1264.01     1212.69     13.97 o 
  -3   1   2     2639.48     2656.30     34.97 o 
  -2   1   2     2727.75     2886.18     24.23 o 
  -1   1   2        3.65        4.42      0.79 o 
   0   1   2      459.47      510.81      4.05 o 
   1   1   2     3568.45     3774.90     20.76 o 
   2   1   2    25175.02    25395.89    325.16 o 
   3   1   2        0.77        5.20      0.83 o 
   4   1   2       74.42       86.19      1.54 o 
   5   1   2     1141.22     1103.83      4.50 o 
   6   1   2     1503.47     1544.41     11.83 o 
   7   1   2       29.58       31.33      1.09 o 
   8   1   2      219.77      234.41      2.40 o 
   9   1   2      187.97      185.08      2.26 o 
  10   1   2      156.64      161.50      2.67 o 
  11   1   2       27.98       27.70      1.65 o 
  12   1   2        4.89        4.23      1.91 o 
  13   1   2       42.87       47.67      2.88 o 
  14   1   2        2.96        4.11      5.07 o 
  15   1   2        0.06       -1.80      9.16 o 
 -14   2   2        0.35        1.33      5.05 o 
 -13   2   2       16.35       18.96      3.64 o 
 -12   2   2       29.46       32.13      3.33 o 
 -11   2   2       85.24       99.49      4.00 o 
 -10   2   2       10.27        6.86      0.94 o 
  -9   2   2      130.77      124.79      3.86 o 
  -8   2   2      353.12      374.76      6.06 o 
  -7   2   2       26.02       27.10      1.55 o 
  -6   2   2       70.80       75.53      1.56 o 
  -5   2   2     2052.81     2062.20     14.43 o 
  -4   2   2     1189.74     1175.38      9.91 o 
  -3   2   2      160.16      182.48      1.98 o 
  -2   2   2      791.54      950.06      8.07 o 
  -1   2   2     1354.60     1435.23     14.18 o 
   0   2   2      189.10      161.24      1.45 o 
   1   2   2        0.14        0.67      0.60 o 
   2   2   2     1012.72     1114.66      4.59 o 
   3   2   2     1169.40     1208.79      7.67 o 
   4   2   2     1075.39     1061.95      5.81 o 
   5   2   2       22.33       25.76      1.10 o 
   6   2   2       78.72       84.11      1.57 o 
   7   2   2      474.29      519.42      6.02 o 
   8   2   2       41.04       47.45      1.76 o 
   9   2   2      181.54      168.08      2.75 o 
  10   2   2      125.04      121.77      3.57 o 
  11   2   2       13.53       19.61      2.38 o 
  12   2   2        1.18        0.59      2.52 o 
  13   2   2       26.25       28.99      3.29 o 
  14   2   2       29.36       34.47      5.02 o 
 -13   3   2        1.39        0.34      5.43 o 
 -12   3   2        5.44        4.88      3.96 o 
 -11   3   2       10.16        9.18      3.60 o 
 -10   3   2        3.40        6.49      2.80 o 
  -9   3   2      114.91      114.60      4.00 o 
  -8   3   2        0.01        4.87      1.58 o 
  -7   3   2        0.09        4.65      1.14 o 
  -6   3   2        1.49        4.00      1.28 o 
  -5   3   2      414.81      425.65      2.82 o 
  -4   3   2      100.00      109.01      1.72 o 
  -3   3   2       25.50       24.92      1.11 o 
  -2   3   2       39.98       42.07      1.17 o 
  -1   3   2     2395.58     2896.34     21.83 o 
   0   3   2      149.13      163.08      1.66 o 
   1   3   2        9.55       21.46      0.92 o 
   2   3   2      618.69      695.09      5.05 o 
   3   3   2      448.32      450.34      2.68 o 
   4   3   2      437.60      444.25      4.48 o 
   5   3   2      261.77      256.28      3.18 o 
   6   3   2      476.93      460.73      5.52 o 
   7   3   2       12.76       17.65      1.61 o 
   8   3   2       13.48       14.55      1.52 o 
   9   3   2       25.03       24.08      1.97 o 
  10   3   2       26.77       24.93      2.92 o 
  11   3   2       14.19       20.29      4.17 o 
  12   3   2        0.74        0.74      4.04 o 
  13   3   2        5.48       -1.53      8.36 o 
 -11   4   2        0.51       -4.51      8.07 o 
 -10   4   2        5.43        5.31      4.27 o 
  -9   4   2       18.93       19.84      4.12 o 
  -8   4   2        9.01       13.45      2.90 o 
  -7   4   2       27.67       32.96      2.56 o 
  -6   4   2       66.43       55.64      1.90 o 
  -5   4   2      137.35      132.78      2.69 o 
  -4   4   2       31.85       34.80      1.88 o 
  -3   4   2     2410.83     2583.51     32.10 o 
  -2   4   2       24.38       26.62      1.70 o 
  -1   4   2       66.87       70.88      1.75 o 
   0   4   2        0.12        1.10      1.23 o 
   1   4   2     1216.05     1409.51     10.96 o 
   2   4   2       13.73       15.78      1.26 o 
   3   4   2      277.17      275.20      5.47 o 
   4   4   2      236.96      241.50      3.66 o 
   5   4   2      108.12      108.20      2.28 o 
   6   4   2        8.92        7.67      1.73 o 
   7   4   2        6.44        6.04      2.78 o 
   8   4   2       16.61       26.99      4.73 o 
   9   4   2        4.53        3.17      3.86 o 
  10   4   2        3.23        1.02      3.87 o 
  -9   5   2       14.74       14.92      6.71 o 
  -8   5   2        9.54        8.64      5.97 o 
  -7   5   2        4.89        5.52      3.53 o 
  -6   5   2        9.28        9.80      3.73 o 
  -5   5   2       20.49       17.04      3.19 o 
  -4   5   2       12.04        7.22      2.57 o 
  -3   5   2      269.14      283.80      5.79 o 
  -2   5   2       31.64       30.05      2.77 o 
  -1   5   2       42.98       43.90      2.49 o 
   0   5   2      127.99      139.82      4.88 o 
   1   5   2       95.00      101.46      4.11 o 
   2   5   2      169.41      169.91      3.33 o 
   3   5   2       20.50       19.39      2.91 o 
   4   5   2      191.46      196.55      4.74 o 
   5   5   2       60.02       58.86      4.65 o 
   6   5   2        2.32        1.50      3.35 o 
   7   5   2        0.58        1.77      3.89 o 
   8   5   2       42.74       41.88      7.52 o 
  -4   6   2       66.84       71.84     11.29 o 
  -3   6   2       16.53       24.54      4.82 o 
  -2   6   2       18.37       16.74      3.56 o 
  -1   6   2        6.89        9.61      3.08 o 
   0   6   2       23.43       29.54      3.66 o 
   1   6   2        8.00        5.72      3.00 o 
   2   6   2        6.74        6.72      3.52 o 
   3   6   2        2.74        4.54      4.17 o 
   4   6   2       48.56       47.58      7.12 o 
 -15   0   3        9.72        8.63      9.73 o 
 -13   0   3       78.69       72.72      7.84 o 
 -11   0   3        7.32        9.46      2.21 o 
  -9   0   3      113.92      112.15      2.79 o 
  -7   0   3      160.37      158.31      2.92 o 
  -5   0   3      429.52      374.41      4.02 o 
  -3   0   3      104.92       83.16      2.96 o 
  -1   0   3      197.36      182.34      3.04 o 
   3   0   3     6628.40     6263.61     56.60 o 
   5   0   3      114.86      141.09      1.58 o 
   7   0   3      327.74      322.76      3.02 o 
   9   0   3      480.07      466.34      3.79 o 
  11   0   3        8.31        7.11      1.93 o 
  13   0   3       40.55       49.71      4.29 o 
  15   0   3        7.03        2.22      9.69 o 
 -15   1   3       12.41       15.55     11.93 o 
 -14   1   3        1.60        2.05      3.85 o 
 -13   1   3       19.71       22.03      2.87 o 
 -12   1   3      110.57      108.47      4.69 o 
 -11   1   3       18.38       21.53      1.67 o 
 -10   1   3       51.66       50.05      1.60 o 
  -9   1   3      175.30      167.27      2.10 o 
  -8   1   3       11.90       13.95      1.14 o 
  -7   1   3      349.64      328.84      2.30 o 
  -6   1   3      123.01      102.24      1.56 o 
  -5   1   3     1653.37     1602.60     10.17 o 
  -4   1   3      987.23     1099.14      7.31 o 
  -3   1   3      186.61      162.92      3.31 o 
  -2   1   3     2079.38     2109.40     20.30 o 
  -1   1   3     5782.86     6158.36     96.27 o 
   0   1   3      256.31      326.45      3.49 o 
   1   1   3      183.61      177.68      1.65 o 
   2   1   3    22989.68    23637.76     90.81 o 
   3   1   3      857.43      813.76      5.69 o 
   4   1   3     1770.48     1831.31      8.27 o 
   5   1   3      184.76      167.73      2.36 o 
   6   1   3     2919.86     2892.00     15.51 o 
   7   1   3      183.06      168.39      1.65 o 
   8   1   3      258.10      257.11      2.77 o 
   9   1   3      107.59      111.54      1.95 o 
  10   1   3       73.62       73.41      1.89 o 
  11   1   3       87.69       82.91      2.08 o 
  12   1   3       42.49       47.02      2.39 o 
  13   1   3       25.21       24.20      2.57 o 
  14   1   3       12.23       14.06      3.79 o 
  15   1   3        9.79        9.36      9.94 o 
 -14   2   3        5.32       10.32      4.59 o 
 -13   2   3        0.06        1.72      3.53 o 
 -12   2   3       24.07       32.67      3.27 o 
 -11   2   3      328.17      349.43      6.70 o 
 -10   2   3       30.38       33.31      2.55 o 
  -9   2   3      203.77      204.53      3.71 o 
  -8   2   3      735.94      690.75      8.36 o 
  -7   2   3      495.89      519.50      7.50 o 
  -6   2   3       72.76       68.46      1.46 o 
  -5   2   3      209.86      212.38      5.54 o 
  -4   2   3      999.68      940.95      9.15 o 
  -3   2   3      550.22      582.33      5.27 o 
  -2   2   3       89.65      122.89      1.51 o 
  -1   2   3      580.73      696.68      7.59 o 
   0   2   3      273.11      291.74      3.59 o 
   1   2   3     2294.43     2690.94     20.46 o 
   2   2   3      869.45     1090.33      7.37 o 
   3   2   3      379.23      375.67      2.07 o 
   4   2   3       37.24       38.86      1.03 o 
   5   2   3       65.27       62.30      1.39 o 
   6   2   3      118.67      117.99      1.73 o 
   7   2   3     1130.19     1157.40      9.40 o 
   8   2   3        9.12       12.34      1.75 o 
   9   2   3       10.70       12.86      1.56 o 
  10   2   3      178.82      177.64      3.30 o 
  11   2   3      126.78      150.95      4.15 o 
  12   2   3       12.66       13.84      2.75 o 
  13   2   3        0.72       -0.06      2.95 o 
  14   2   3       12.28       14.63      4.76 o 
 -13   3   3       85.33       68.44     12.04 o 
 -12   3   3        7.47        4.54      3.85 o 
 -11   3   3       63.46       70.90      4.11 o 
 -10   3   3        1.52        1.82      2.84 o 
  -9   3   3        4.32        4.10      2.71 o 
  -8   3   3        7.14        6.92      1.31 o 
  -7   3   3      614.45      621.54      4.79 o 
  -6   3   3        4.84        4.28      0.83 o 
  -5   3   3       44.84       46.46      1.38 o 
  -4   3   3       88.62       79.32      1.60 o 
  -3   3   3      291.89      281.84      2.28 o 
  -2   3   3        2.09        3.03      0.97 o 
  -1   3   3      925.11     1088.52     10.78 o 
   0   3   3      404.65      438.90      3.42 o 
   1   3   3     2241.17     2711.20     18.29 o 
   2   3   3        0.26        3.50      0.83 o 
   3   3   3      404.34      439.48      2.97 o 
   4   3   3      300.02      276.35      2.19 o 
   5   3   3      650.85      655.62      5.31 o 
   6   3   3       22.65       25.46      2.06 o 
   7   3   3      333.89      319.73      4.36 o 
   8   3   3       73.44       72.12      1.84 o 
   9   3   3       21.28       24.16      2.19 o 
  10   3   3        8.55       13.20      2.57 o 
  11   3   3       21.90       21.26      4.16 o 
  12   3   3        7.52       11.73      4.06 o 
  13   3   3        7.55       13.94      6.01 o 
 -11   4   3        1.93        1.83      7.92 o 
 -10   4   3      179.45      176.05      8.55 o 
  -9   4   3        6.62        5.73      3.66 o 
  -8   4   3       25.60       27.41      3.18 o 
  -7   4   3       32.58       32.77      2.66 o 
  -6   4   3     1030.82     1011.79     14.51 o 
  -5   4   3        3.16        2.70      1.72 o 
  -4   4   3       27.58       29.03      1.75 o 
  -3   4   3      184.50      217.36      4.95 o 
  -2   4   3      578.69      621.86     10.72 o 
  -1   4   3       51.84       60.83      1.61 o 
   0   4   3      200.17      206.63      2.47 o 
   1   4   3      124.16      157.21      2.20 o 
   2   4   3       37.83       37.61      1.45 o 
   3   4   3       24.46       22.75      1.37 o 
   4   4   3      338.78      346.35      6.21 o 
   5   4   3        3.23        4.20      0.96 o 
   6   4   3        0.20       -0.21      1.10 o 
   7   4   3        0.65       -0.12      2.19 o 
   8   4   3      365.14      364.21      7.39 o 
   9   4   3        1.81        4.87      4.11 o 
  10   4   3        1.73        4.92      3.85 o 
  -9   5   3        0.09        2.42      5.82 o 
  -8   5   3        9.62        5.29      5.88 o 
  -7   5   3        5.96        2.45      3.45 o 
  -6   5   3       39.94       36.66      3.46 o 
  -5   5   3        0.35        0.39      2.56 o 
  -4   5   3       20.15       22.73      2.81 o 
  -3   5   3        3.57        6.43      3.06 o 
  -2   5   3       11.00       11.33      2.53 o 
  -1   5   3       12.35        9.56      2.07 o 
   0   5   3       15.03       17.43      2.80 o 
   1   5   3      193.17      224.43      5.89 o 
   2   5   3        0.74        0.66      2.10 o 
   3   5   3       61.17       53.23      3.38 o 
   4   5   3        5.74        7.08      2.55 o 
   5   5   3      228.70      219.64      6.32 o 
   6   5   3       17.41       23.40      3.87 o 
   7   5   3        0.15        1.53      3.44 o 
   8   5   3       74.67       62.90      8.28 o 
  -4   6   3        1.26        5.46      7.74 o 
  -3   6   3       43.03       38.07      6.80 o 
  -2   6   3        9.95        6.61      3.61 o 
  -1   6   3        1.01        0.71      3.35 o 
   0   6   3       42.71       38.34      3.87 o 
   1   6   3        6.44        9.24      3.05 o 
   2   6   3        4.84        4.80      3.68 o 
   3   6   3       10.13       11.17      4.18 o 
   4   6   3        4.25        1.50      5.29 o 
   5   6   3       21.03       12.70      7.11 o 
 -14   0   4        5.59        3.96      6.59 o 
 -12   0   4       19.28       12.71      2.89 o 
 -10   0   4       45.93       47.39      3.03 o 
  -8   0   4      122.27      135.51      2.98 o 
  -6   0   4      735.40      744.65      8.39 o 
  -4   0   4      241.32      295.53      8.76 o 
  -2   0   4     3464.99     3898.98    189.39 o 
   0   0   4     2185.83     2575.46     13.16 o 
   2   0   4      819.15      744.69     10.18 o 
   4   0   4      259.69      262.31      4.54 o 
   6   0   4       48.31       36.55      1.20 o 
   8   0   4       45.19       46.82      1.72 o 
  10   0   4      192.70      189.04      3.47 o 
  12   0   4       45.56       46.34      2.81 o 
  14   0   4        0.20       -2.92      6.02 o 
 -15   1   4        0.40        5.55      8.27 o 
 -14   1   4        3.13        3.97      3.99 o 
 -13   1   4        0.28        0.67      2.61 o 
 -12   1   4       59.25       55.63      3.80 o 
 -11   1   4        9.55        7.76      2.21 o 
 -10   1   4       22.82       18.59      1.30 o 
  -9   1   4       27.92       29.33      1.44 o 
  -8   1   4      519.23      543.04      3.98 o 
  -7   1   4        0.30        0.74      0.75 o 
  -6   1   4       77.63       71.87      1.54 o 
  -5   1   4        4.17        4.27      1.33 o 
  -4   1   4     5702.38     5548.53     39.80 o 
  -3   1   4     1984.28     2000.68     19.58 o 
  -2   1   4      698.19      679.66      7.38 o 
  -1   1   4     1485.77     1663.96     29.22 o 
   0   1   4    13685.09    14891.93    139.97 o 
   1   1   4     3141.08     3412.18     29.04 o 
   2   1   4     6409.61     6369.42     49.72 o 
   3   1   4      766.51      718.14      4.54 o 
   4   1   4        4.30        2.51      0.80 o 
   5   1   4      928.20      904.70      4.20 o 
   6   1   4     1345.11     1265.91      7.25 o 
   7   1   4      132.88      108.83      1.43 o 
   8   1   4       89.06       86.27      1.55 o 
   9   1   4      146.03      167.13      3.24 o 
  10   1   4        0.63        1.80      1.24 o 
  11   1   4        0.01        3.05      1.37 o 
  12   1   4       44.18       45.64      2.40 o 
  13   1   4        1.61        2.45      2.54 o 
  14   1   4       27.08       33.42      4.06 o 
  15   1   4        3.41        4.26      9.37 o 
 -14   2   4        6.64       10.87      5.88 o 
 -13   2   4       37.16       32.27      4.06 o 
 -12   2   4        0.04       -3.16      3.16 o 
 -11   2   4      205.37      208.32      5.93 o 
 -10   2   4        2.51        4.36      1.83 o 
  -9   2   4       80.65       80.91      2.78 o 
  -8   2   4       61.69       55.20      2.35 o 
  -7   2   4      694.13      680.32      8.90 o 
  -6   2   4      157.22      151.90      1.84 o 
  -5   2   4        5.95        8.79      1.03 o 
  -4   2   4      210.03      264.47      3.96 o 
  -3   2   4       38.55       23.93      1.43 o 
  -2   2   4      222.14      233.21      3.04 o 
  -1   2   4     1048.49     1142.95      9.68 o 
   0   2   4        2.34        4.84      0.72 o 
   1   2   4     2949.88     3441.43     24.32 o 
   2   2   4     1674.11     1790.82      9.51 o 
   3   2   4     1080.52     1072.28      7.70 o 
   4   2   4       73.29       76.23      2.98 o 
   5   2   4      740.16      701.09      4.65 o 
   6   2   4       30.60       28.67      1.00 o 
   7   2   4     1197.51     1174.68      9.27 o 
   8   2   4      161.55      185.27      5.77 o 
   9   2   4       17.36       15.09      1.93 o 
  10   2   4       12.47       11.51      1.57 o 
  11   2   4      123.36      132.95      5.27 o 
  12   2   4       11.80       16.43      3.12 o 
  13   2   4        1.37        3.02      3.49 o 
  14   2   4       11.41       12.11      5.67 o 
 -13   3   4        5.11        8.14      9.09 o 
 -12   3   4        5.51       14.08      4.27 o 
 -11   3   4        2.26        0.00      3.14 o 
 -10   3   4      118.20      112.01      4.24 o 
  -9   3   4       50.93       44.99      2.61 o 
  -8   3   4        6.12        7.13      1.43 o 
  -7   3   4       23.27       19.55      3.04 o 
  -6   3   4      440.19      406.63      9.09 o 
  -5   3   4       92.81      102.34      2.11 o 
  -4   3   4      136.65      125.64      2.06 o 
  -3   3   4        0.03        0.31      1.03 o 
  -2   3   4      488.59      533.86      6.02 o 
  -1   3   4      160.35      156.68      1.89 o 
   0   3   4        6.27       14.20      1.01 o 
   1   3   4      100.46      137.19      1.66 o 
   2   3   4      182.01      178.33      1.79 o 
   3   3   4      133.18      144.28      1.80 o 
   4   3   4       24.60       27.45      1.09 o 
   5   3   4       52.98       41.24      1.72 o 
   6   3   4      466.28      454.95      9.45 o 
   7   3   4      182.98      174.02      5.04 o 
   8   3   4       19.17       18.12      1.62 o 
   9   3   4       33.05       30.07      2.08 o 
  10   3   4      116.45      117.92      4.36 o 
  11   3   4       13.60       17.50      3.73 o 
  12   3   4        1.71        2.63      4.07 o 
  13   3   4        0.00       -7.49      8.92 o 
 -11   4   4        6.27        2.24      7.52 o 
 -10   4   4        1.40        6.06      3.95 o 
  -9   4   4      180.19      200.28      5.29 o 
  -8   4   4        0.66        0.57      2.62 o 
  -7   4   4        0.67        0.89      2.13 o 
  -6   4   4        1.89        5.38      2.20 o 
  -5   4   4      328.50      326.09      4.78 o 
  -4   4   4      101.09       99.37      2.49 o 
  -3   4   4      554.13      580.27      5.09 o 
  -2   4   4        9.99       16.43      1.66 o 
  -1   4   4        2.58        2.86      1.00 o 
   0   4   4        6.54        5.65      1.09 o 
   1   4   4      663.25      746.92      5.25 o 
   2   4   4       98.65      108.97      2.56 o 
   3   4   4       17.97       18.72      1.58 o 
   4   4   4        1.81        3.88      1.17 o 
   5   4   4       12.40       13.32      1.20 o 
   6   4   4        3.97        4.02      1.50 o 
   7   4   4       21.85       21.70      2.07 o 
   8   4   4       10.41       10.15      3.69 o 
   9   4   4       73.17       72.54      5.39 o 
  10   4   4        5.21        8.90      4.23 o 
  -9   5   4       17.17        7.77      7.55 o 
  -8   5   4        1.40        0.66      5.50 o 
  -7   5   4        0.13       -0.91      3.32 o 
  -6   5   4      124.98      131.04      4.47 o 
  -5   5   4       92.04       87.23      3.70 o 
  -4   5   4       45.37       43.55      3.57 o 
  -3   5   4      167.32      169.57      5.81 o 
  -2   5   4      410.11      468.58     11.78 o 
  -1   5   4      151.60      174.68      5.16 o 
   0   5   4       23.86       24.30      3.26 o 
   1   5   4      259.69      279.52      9.41 o 
   2   5   4      161.35      179.46      4.10 o 
   3   5   4       84.96       77.68      3.48 o 
   4   5   4        9.18        7.70      2.41 o 
   5   5   4       22.32       24.90      3.82 o 
   6   5   4       48.21       52.11      4.45 o 
   7   5   4       18.79       20.25      3.95 o 
   8   5   4        2.68        1.47      6.10 o 
  -4   6   4       10.75       11.79      8.72 o 
  -3   6   4        7.27       12.27      4.38 o 
  -2   6   4        4.82        5.80      3.50 o 
  -1   6   4      113.01      109.55      5.54 o 
   0   6   4       22.48       23.65      3.60 o 
   1   6   4       35.77       33.09      3.70 o 
   2   6   4        0.39        0.98      4.04 o 
   3   6   4       14.71       10.98      5.70 o 
   4   6   4       14.95       18.10      6.09 o 
 -13   0   5        8.91       11.97      6.37 o 
 -11   0   5        3.68        2.92      2.31 o 
  -9   0   5       59.80       62.72      2.94 o 
  -7   0   5      263.01      248.88      3.57 o 
  -5   0   5      132.19       98.71      2.67 o 
  -3   0   5        1.98        4.52      2.70 o 
  -1   0   5     1846.16     1926.23     16.18 o 
   1   0   5     1194.63     1184.34     16.93 o 
   3   0   5     3543.72     3322.02     20.73 o 
   5   0   5     1535.83     1527.18     10.93 o 
   7   0   5      886.54      902.75      7.87 o 
   9   0   5      170.28      155.84      2.47 o 
  11   0   5       18.59       15.99      2.10 o 
  13   0   5       24.15       30.49      3.78 o 
  15   0   5        2.92        2.46      9.80 o 
 -15   1   5       59.27       70.45     10.50 o 
 -14   1   5        9.52        8.35      3.62 o 
 -13   1   5        0.19        3.47      2.83 o 
 -12   1   5       21.84       16.98      3.23 o 
 -11   1   5      216.32      216.26      3.52 o 
 -10   1   5      161.07      139.12      3.18 o 
  -9   1   5      656.88      679.50      6.00 o 
  -8   1   5       84.72       89.33      2.04 o 
  -7   1   5      411.86      396.39      2.77 o 
  -6   1   5      667.81      583.59      3.81 o 
  -5   1   5      854.03      818.77      5.19 o 
  -4   1   5     2345.08     2386.32     19.03 o 
  -3   1   5      997.96     1015.35      7.60 o 
  -2   1   5     6730.73     6924.92     63.76 o 
  -1   1   5     1188.13     1190.15     13.07 o 
   0   1   5     5329.77     5757.12     49.86 o 
   1   1   5      268.02      390.00      4.90 o 
   2   1   5     1943.19     2080.69     23.02 o 
   3   1   5      263.24      263.95      1.89 o 
   4   1   5      267.85      269.61      2.38 o 
   5   1   5     1865.70     1822.58      9.80 o 
   6   1   5        3.65        4.90      1.05 o 
   7   1   5        2.87        3.28      0.93 o 
   8   1   5      172.91      157.45      1.79 o 
   9   1   5     1007.13     1017.47      7.79 o 
  10   1   5        2.19        3.16      1.11 o 
  11   1   5       81.40       82.26      1.99 o 
  12   1   5        5.43        7.01      2.06 o 
  13   1   5       57.22       66.28      3.74 o 
  14   1   5       16.20       16.05      4.44 o 
 -14   2   5      113.75      121.21      9.33 o 
 -13   2   5       15.89       17.63      4.19 o 
 -12   2   5        6.50        5.72      2.94 o 
 -11   2   5      196.12      208.64      5.23 o 
 -10   2   5      459.74      447.77      6.50 o 
  -9   2   5      109.75      106.24      2.44 o 
  -8   2   5      108.31       92.41      2.27 o 
  -7   2   5       47.23       43.46      1.71 o 
  -6   2   5       50.32       51.18      1.40 o 
  -5   2   5      910.52      993.45      5.21 o 
  -4   2   5        6.22        1.87      0.60 o 
  -3   2   5       64.47       70.55      1.66 o 
  -2   2   5     1167.34     1254.71     17.41 o 
  -1   2   5      418.62      423.86      5.84 o 
   0   2   5      309.70      279.88      2.42 o 
   1   2   5     1623.16     1782.61     10.10 o 
   2   2   5      515.57      557.12      4.45 o 
   3   2   5     2635.72     2744.31     19.81 o 
   4   2   5     5009.28     5113.98     28.58 o 
   5   2   5      776.26      714.98      7.61 o 
   6   2   5       13.70       12.61      1.19 o 
   7   2   5      180.05      184.21      2.49 o 
   8   2   5      907.27      938.93     10.24 o 
   9   2   5       76.13       67.83      2.33 o 
  10   2   5       31.80       31.55      2.19 o 
  11   2   5        2.29        4.60      2.65 o 
  12   2   5       55.55       58.73      3.72 o 
  13   2   5        1.92        0.38      3.22 o 
  14   2   5        0.60        2.77      6.22 o 
 -13   3   5       36.02       31.46      9.04 o 
 -12   3   5        5.09        4.78      3.56 o 
 -11   3   5       42.99       41.46      3.58 o 
 -10   3   5        3.16        4.62      3.16 o 
  -9   3   5       74.58       70.54      3.14 o 
  -8   3   5       51.51       50.39      2.34 o 
  -7   3   5       44.73       42.30      1.75 o 
  -6   3   5       38.87       41.70      2.17 o 
  -5   3   5       12.72       10.23      1.56 o 
  -4   3   5      837.13      874.86      6.87 o 
  -3   3   5       37.34       41.10      1.43 o 
  -2   3   5      126.25      140.13      2.02 o 
  -1   3   5     1109.74     1264.22     16.58 o 
   0   3   5      296.83      299.26      2.64 o 
   1   3   5        3.17        7.30      0.93 o 
   2   3   5        5.74        5.54      0.88 o 
   3   3   5      671.20      661.38      3.68 o 
   4   3   5       10.04       13.33      1.19 o 
   5   3   5      130.28      116.77      2.46 o 
   6   3   5       22.36       21.86      1.41 o 
   7   3   5       97.06       92.16      2.59 o 
   8   3   5       14.56       14.71      1.40 o 
   9   3   5        9.24        6.92      1.69 o 
  10   3   5       38.47       43.96      3.73 o 
  11   3   5       13.31       15.09      3.19 o 
  12   3   5        3.87        2.67      4.64 o 
  13   3   5        0.03       -3.71      7.76 o 
 -12   4   5        9.13       -2.87      8.35 o 
 -11   4   5        4.45       10.57      7.56 o 
 -10   4   5       15.94       15.56      3.85 o 
  -9   4   5        7.14       16.10      3.35 o 
  -8   4   5       15.77       13.38      2.80 o 
  -7   4   5        5.66        3.87      2.12 o 
  -6   4   5      113.16      101.93      2.40 o 
  -5   4   5       48.35       55.76      2.93 o 
  -4   4   5       44.52       43.11      2.21 o 
  -3   4   5       50.74       52.23      2.20 o 
  -2   4   5      141.34      155.02      3.33 o 
  -1   4   5       33.55       31.15      1.27 o 
   0   4   5       84.11       80.60      1.80 o 
   1   4   5       25.72       26.38      1.58 o 
   2   4   5       93.88       94.36      2.31 o 
   3   4   5       54.36       47.03      1.98 o 
   4   4   5       21.69       23.41      1.40 o 
   5   4   5        1.41        1.46      1.20 o 
   6   4   5      239.31      230.93      3.82 o 
   7   4   5       57.59       58.84      3.49 o 
   8   4   5       12.95       13.58      3.58 o 
   9   4   5       12.03        9.81      4.14 o 
  10   4   5       91.37       89.71      6.02 o 
  -9   5   5       13.58        9.68      6.38 o 
  -8   5   5        1.22       -0.65      5.81 o 
  -7   5   5        7.41        5.53      3.15 o 
  -6   5   5        5.81        6.75      2.84 o 
  -5   5   5       51.72       53.75      3.41 o 
  -4   5   5      565.35      574.53     12.45 o 
  -3   5   5       21.87       22.56      3.04 o 
  -2   5   5       52.56       48.88      3.88 o 
  -1   5   5      239.74      292.04     13.34 o 
   0   5   5      177.20      179.10      5.47 o 
   1   5   5       44.20       48.11      3.71 o 
   2   5   5        1.38        2.15      2.22 o 
   3   5   5      134.21      142.72      4.11 o 
   4   5   5        0.54        1.86      2.14 o 
   5   5   5        4.80        8.41      3.35 o 
   6   5   5       28.98       29.45      4.07 o 
   7   5   5       22.80       23.83      4.19 o 
   8   5   5        7.00        8.39      8.29 o 
  -4   6   5        1.15       -0.01      8.47 o 
  -3   6   5       22.51       31.88      4.88 o 
  -2   6   5       67.63       63.16      4.73 o 
  -1   6   5       40.27       36.17      4.18 o 
   0   6   5        0.76       -0.45      3.35 o 
   1   6   5        6.80        7.35      3.07 o 
   2   6   5        0.39        0.82      4.23 o 
   3   6   5        1.59       -1.42      6.75 o 
   4   6   5       78.10       65.98      9.91 o 
 -14   0   6       20.31       23.42      6.82 o 
 -12   0   6      158.10      165.60      6.39 o 
 -10   0   6       83.99       81.66      3.62 o 
  -8   0   6       20.03       20.64      2.07 o 
  -6   0   6      478.70      506.22     11.29 o 
  -4   0   6      232.08      252.84      4.35 o 
  -2   0   6     3704.56     3350.64     33.38 o 
   0   0   6      735.77      679.01      7.51 o 
   2   0   6     5417.50     5449.11     66.83 o 
   4   0   6       38.33       39.74      1.17 o 
   6   0   6      832.30      785.61      6.98 o 
   8   0   6        0.03       -0.05      1.06 o 
  10   0   6      255.17      254.58      4.38 o 
  12   0   6        0.12       -0.40      2.66 o 
  14   0   6       26.25       30.90      6.93 o 
 -14   1   6        0.83        1.02      3.99 o 
 -13   1   6       17.03       19.23      3.22 o 
 -12   1   6        3.36        5.95      3.01 o 
 -11   1   6        8.71        5.68      2.50 o 
 -10   1   6       16.66       20.48      1.94 o 
  -9   1   6      931.10      970.59      6.56 o 
  -8   1   6      187.52      180.01      2.48 o 
  -7   1   6      550.19      557.01      3.66 o 
  -6   1   6      586.43      596.78      4.40 o 
  -5   1   6     4133.18     4307.29     18.24 o 
  -4   1   6      581.56      582.67      4.67 o 
  -3   1   6      983.04      924.83     12.76 o 
  -2   1   6     1350.91     1379.04     10.86 o 
  -1   1   6     1010.98      943.91      7.11 o 
   0   1   6      120.37      102.75      1.46 o 
   2   1   6       68.96       48.31      1.29 o 
   3   1   6     1799.64     1808.62     12.52 o 
   4   1   6       35.33       46.70      1.03 o 
   5   1   6        2.49        4.36      0.67 o 
   6   1   6      444.91      426.34      3.59 o 
   7   1   6      315.91      300.35      3.78 o 
   8   1   6        0.07       -0.49      0.85 o 
   9   1   6      236.69      251.69      3.89 o 
  10   1   6       75.48       73.42      1.68 o 
  11   1   6        4.83        4.64      1.99 o 
  12   1   6       87.39       91.00      3.44 o 
  13   1   6       38.27       49.80      3.62 o 
  14   1   6        6.65       10.79      4.23 o 
 -14   2   6       38.64       66.97      7.65 o 
 -13   2   6       20.68       18.16      3.71 o 
 -12   2   6        0.33        0.62      2.92 o 
 -11   2   6       77.20       73.58      4.20 o 
 -10   2   6      201.26      206.84      5.94 o 
  -9   2   6        0.43       -0.18      1.65 o 
  -8   2   6        1.62        3.06      1.56 o 
  -7   2   6       79.44       75.94      2.33 o 
  -6   2   6       91.61       99.53      1.64 o 
  -5   2   6        4.96        1.29      1.00 o 
  -4   2   6      179.98      152.21      1.78 o 
  -3   2   6      966.13      978.93      6.57 o 
  -2   2   6      592.65      676.19      5.85 o 
  -1   2   6      322.53      343.94      3.57 o 
   0   2   6      631.46      639.97      4.52 o 
   1   2   6     2129.01     2342.88     15.16 o 
   2   2   6      661.06      700.56      4.85 o 
   3   2   6      789.00      957.33      7.86 o 
   4   2   6     2783.71     2799.02     12.88 o 
   5   2   6      728.91      653.51      6.98 o 
   6   2   6      100.95       96.56      2.02 o 
   7   2   6      450.26      426.29      4.64 o 
   8   2   6      600.86      603.04      6.50 o 
   9   2   6       10.98       11.27      1.81 o 
  10   2   6       34.15       38.84      2.71 o 
  11   2   6        0.02       -0.81      2.56 o 
  12   2   6       23.50       28.71      3.09 o 
  13   2   6        0.01        3.01      3.43 o 
  14   2   6       14.06        8.73      5.54 o 
 -13   3   6        2.92       -5.56      7.95 o 
 -12   3   6        1.98       -1.64      3.81 o 
 -11   3   6        8.71       10.39      3.07 o 
 -10   3   6        5.79        3.78      3.17 o 
  -9   3   6        1.35        1.48      2.27 o 
  -8   3   6       22.63       23.40      1.70 o 
  -7   3   6      246.74      232.22      3.51 o 
  -6   3   6       71.15       64.75      2.40 o 
  -5   3   6       27.61       28.74      1.95 o 
  -4   3   6      361.87      376.80      3.70 o 
  -3   3   6      613.33      623.22      4.49 o 
  -2   3   6       13.02       16.65      1.08 o 
  -1   3   6       15.23       17.91      1.05 o 
   0   3   6     1387.42     1480.86     14.79 o 
   1   3   6      285.74      293.80      2.41 o 
   2   3   6       25.83       32.24      1.07 o 
   3   3   6       57.04       59.35      1.36 o 
   4   3   6     1984.62     2027.37      8.92 o 
   5   3   6      147.27      142.09      2.30 o 
   6   3   6       13.42       12.23      1.05 o 
   7   3   6        2.73        4.80      1.47 o 
   8   3   6       12.51       14.25      1.92 o 
   9   3   6        7.35        9.26      2.24 o 
  10   3   6       91.97       85.70      3.86 o 
  11   3   6       24.32       23.70      3.30 o 
  12   3   6        4.64       -1.16      5.70 o 
  13   3   6        0.29        6.94      8.13 o 
 -11   4   6       21.30        4.62      7.80 o 
 -10   4   6       16.40        6.44      3.72 o 
  -9   4   6       24.63       27.69      3.38 o 
  -8   4   6       15.57       13.65      2.94 o 
  -7   4   6      121.32      114.31      3.67 o 
  -6   4   6       10.19        6.85      1.70 o 
  -5   4   6       94.20       90.56      2.72 o 
  -4   4   6       17.98       19.76      2.05 o 
  -3   4   6      357.19      386.39      6.41 o 
  -2   4   6       18.28       19.45      1.98 o 
  -1   4   6      118.64      122.76      2.20 o 
   0   4   6       86.84       86.57      1.97 o 
   1   4   6       31.05       33.23      1.76 o 
   2   4   6       22.52       18.07      1.46 o 
   3   4   6      503.02      518.84      5.08 o 
   4   4   6       53.32       52.33      1.83 o 
   5   4   6       31.39       27.41      1.48 o 
   6   4   6        3.12        2.47      1.95 o 
   7   4   6      500.25      496.25      6.48 o 
   8   4   6       45.57       50.10      4.41 o 
   9   4   6       14.01       15.52      3.73 o 
  10   4   6       16.14       15.19      4.03 o 
  -9   5   6        9.08        2.16      8.48 o 
  -8   5   6       78.16       55.51      7.50 o 
  -7   5   6       58.22       59.07      3.99 o 
  -6   5   6       83.53       81.08      4.20 o 
  -5   5   6        9.24        4.88      2.80 o 
  -4   5   6       70.61       62.67      3.56 o 
  -3   5   6      172.16      163.78      4.71 o 
  -2   5   6       28.09       27.71      3.00 o 
  -1   5   6      234.38      248.26      6.22 o 
   0   5   6       24.18       26.82      3.48 o 
   1   5   6        0.29        0.47      2.75 o 
   2   5   6        9.22        9.19      2.31 o 
   3   5   6      258.61      259.66      4.96 o 
   4   5   6        6.75        7.93      2.28 o 
   5   5   6        1.66        0.37      2.85 o 
   6   5   6        0.22        1.33      2.92 o 
   7   5   6        0.14       -0.98      3.73 o 
   8   5   6       16.38       22.82      9.80 o 
  -4   6   6        7.48        6.09      7.25 o 
  -3   6   6       36.60       34.19      5.08 o 
  -2   6   6        0.08        1.81      3.62 o 
  -1   6   6       15.51       16.84      3.70 o 
   0   6   6       23.01       21.77      3.85 o 
   1   6   6       15.66       13.42      3.80 o 
   2   6   6       14.80       14.33      4.29 o 
   3   6   6        0.61        0.35      5.04 o 
 -13   0   7       79.80       88.58     15.97 o 
 -11   0   7        0.64        1.06      3.43 o 
  -9   0   7      258.18      256.26      8.67 o 
  -7   0   7     1027.44      960.10      9.03 o 
  -5   0   7     2204.82     1932.06     16.64 o 
  -3   0   7     2095.72     2103.30     10.11 o 
  -1   0   7     6350.32     6243.20     82.43 o 
   1   0   7     2182.67     1986.60     16.92 o 
   3   0   7       14.13       10.62      0.98 o 
   5   0   7      100.30      106.14      2.37 o 
   7   0   7      805.68      775.34      5.64 o 
   9   0   7       21.54       23.54      1.60 o 
  11   0   7      511.51      515.77     11.58 o 
  13   0   7        4.43        5.49      4.05 o 
 -14   1   7        0.63        5.49      4.53 o 
 -13   1   7        0.02       -0.53      3.00 o 
 -12   1   7       95.18       95.13      4.30 o 
 -11   1   7      244.32      238.89      4.75 o 
 -10   1   7        3.33        1.94      1.95 o 
  -9   1   7       18.20       14.31      2.27 o 
  -8   1   7      323.00      321.07      4.42 o 
  -7   1   7      194.84      189.08      2.51 o 
  -6   1   7        6.76        7.61      1.38 o 
  -5   1   7     1203.76     1197.97      7.82 o 
  -4   1   7      331.57      298.58      3.35 o 
  -3   1   7     1084.74     1130.13      6.82 o 
  -2   1   7      459.62      485.47      6.00 o 
  -1   1   7     1088.32     1055.44      7.43 o 
   0   1   7      418.19      461.03      4.26 o 
   1   1   7      180.58      168.38      1.40 o 
   2   1   7      840.13      849.09      8.48 o 
   3   1   7     5080.74     5218.53     33.21 o 
   4   1   7      361.26      342.19      2.80 o 
   5   1   7      314.73      273.15      2.26 o 
   6   1   7      134.87      120.86      2.65 o 
   7   1   7      389.44      371.49      4.14 o 
   8   1   7       29.47       27.50      1.19 o 
   9   1   7      608.77      592.05      5.55 o 
  10   1   7       50.70       55.23      1.78 o 
  11   1   7       22.16       15.82      2.30 o 
  12   1   7        0.00        0.52      2.35 o 
  13   1   7       38.97       37.63      3.36 o 
  14   1   7       18.06       25.50      4.35 o 
 -14   2   7        0.97        7.80      5.98 o 
 -13   2   7       33.55       43.72      4.53 o 
 -12   2   7        2.38        4.16      2.96 o 
 -11   2   7      136.04      145.83      4.78 o 
 -10   2   7       44.56       38.98      3.35 o 
  -9   2   7        4.99        5.90      1.81 o 
  -8   2   7       23.68       20.11      1.78 o 
  -7   2   7      321.35      316.71      3.40 o 
  -6   2   7       30.90       30.52      1.28 o 
  -5   2   7      198.42      219.04      2.09 o 
  -4   2   7       28.69       30.58      1.21 o 
  -3   2   7       63.36       41.86      1.20 o 
  -2   2   7     1858.37     1921.17     10.02 o 
  -1   2   7        0.01        0.43      0.89 o 
   0   2   7      634.43      690.47      3.65 o 
   1   2   7     2034.00     2216.49     19.72 o 
   2   2   7     4189.83     4513.63     38.11 o 
   3   2   7        6.35       13.06      1.05 o 
   4   2   7       17.48       14.39      0.95 o 
   5   2   7      195.06      176.79      3.29 o 
   6   2   7        3.69        1.25      0.95 o 
   7   2   7      366.91      335.72      4.59 o 
   8   2   7       18.94       16.61      1.55 o 
   9   2   7      105.86      110.85      2.72 o 
  10   2   7        4.05        5.70      2.06 o 
  11   2   7        0.07        0.92      2.15 o 
  12   2   7       10.29       14.04      3.21 o 
  13   2   7       41.77       49.87      4.52 o 
  14   2   7        6.82        0.36      8.61 o 
 -13   3   7        8.31        9.07      8.11 o 
 -12   3   7       46.75       51.96      6.96 o 
 -11   3   7        0.50        2.20      3.03 o 
 -10   3   7       33.45       37.43      3.79 o 
  -9   3   7       88.10       82.42      3.49 o 
  -8   3   7      190.79      162.44      4.55 o 
  -7   3   7       89.79       85.22      2.74 o 
  -6   3   7      242.12      230.51      5.33 o 
  -5   3   7      235.38      225.01      2.58 o 
  -4   3   7      189.81      184.85      3.72 o 
  -3   3   7      408.91      397.20      3.21 o 
  -2   3   7        1.60        0.35      0.72 o 
  -1   3   7      227.14      244.19      2.14 o 
   0   3   7      531.24      564.06      5.34 o 
   1   3   7       11.77        9.28      1.07 o 
   2   3   7       10.45        6.55      0.98 o 
   3   3   7        6.37        5.43      1.02 o 
   4   3   7       38.66       37.27      1.10 o 
   5   3   7      149.14      138.94      1.97 o 
   6   3   7      311.40      280.65      6.83 o 
   7   3   7        3.61        4.03      1.42 o 
   8   3   7       67.50       59.97      3.21 o 
   9   3   7        1.94        1.24      2.77 o 
  10   3   7       81.57       75.96      3.81 o 
  11   3   7        3.70        5.32      3.13 o 
  12   3   7       39.20       37.02      6.30 o 
  13   3   7        0.30       -3.86      7.99 o 
 -11   4   7        3.20        0.92      8.21 o 
 -10   4   7       63.30       64.85     15.25 o 
  -9   4   7        1.41       -0.54      3.32 o 
  -8   4   7        0.04       -0.78      2.75 o 
  -7   4   7        2.82        3.50      2.49 o 
  -6   4   7      116.58      114.02      2.24 o 
  -5   4   7       10.66        9.63      2.00 o 
  -4   4   7      160.39      155.16      3.28 o 
  -3   4   7      130.49      142.36      3.56 o 
  -2   4   7      441.34      465.50      6.89 o 
  -1   4   7       47.79       49.87      1.78 o 
   0   4   7      884.84      967.95     10.83 o 
   1   4   7        2.91        3.43      1.51 o 
   2   4   7      277.43      281.44      3.47 o 
   3   4   7       44.49       42.72      1.74 o 
   4   4   7      412.85      432.05      3.78 o 
   5   4   7        0.70       -0.04      1.16 o 
   6   4   7        0.02        0.08      2.05 o 
   7   4   7        0.15        2.59      2.78 o 
   8   4   7      179.69      193.12      6.05 o 
   9   4   7        1.31        2.60      3.48 o 
  10   4   7        0.08        3.25      4.27 o 
  -9   5   7        6.98        7.29      7.88 o 
  -8   5   7        0.89       -4.22      5.72 o 
  -7   5   7       23.85       34.33      3.75 o 
  -6   5   7      215.35      198.58      5.31 o 
  -5   5   7      160.29      150.90      5.63 o 
  -4   5   7       27.96       27.93      2.92 o 
  -3   5   7       72.05       72.44      3.55 o 
  -2   5   7       20.67       22.05      2.97 o 
  -1   5   7       27.54       28.03      3.78 o 
   0   5   7      111.75      108.41      4.74 o 
   1   5   7        0.73       -0.87      2.75 o 
   2   5   7        0.19        2.20      2.27 o 
   3   5   7        2.78        2.60      2.29 o 
   4   5   7        2.93        1.59      2.77 o 
   5   5   7       20.08       16.95      3.03 o 
   6   5   7       61.34       64.32      4.87 o 
   7   5   7        0.95       -1.36      3.78 o 
   8   5   7       58.23       51.95     10.53 o 
   9   5   7       24.73       30.55     10.25 o 
  -4   6   7        1.02       -1.01      7.50 o 
  -3   6   7        0.15       -2.84      4.11 o 
  -2   6   7        0.30        1.17      3.57 o 
  -1   6   7       11.26        5.20      3.67 o 
   0   6   7       39.97       46.25      4.47 o 
   1   6   7      113.66      111.40      5.73 o 
   2   6   7       85.12       79.50      7.49 o 
   3   6   7        5.00        2.38      8.65 o 
 -14   0   8        0.92        4.82      8.64 o 
 -12   0   8       78.40       87.68      7.56 o 
 -10   0   8        0.60       -2.12      2.94 o 
  -8   0   8      817.06      819.51     13.11 o 
  -6   0   8      220.67      205.36      4.06 o 
  -4   0   8     2582.01     2438.43     28.35 o 
  -2   0   8      629.82      619.42      9.30 o 
   0   0   8     7856.60     7666.01     48.81 o 
   2   0   8       93.69       95.31      2.32 o 
   4   0   8     3844.84     3723.13     51.52 o 
   6   0   8       27.07       29.26      1.44 o 
   8   0   8      836.98      826.93      8.16 o 
  10   0   8        3.83        3.62      1.79 o 
  12   0   8       29.79       28.08      3.69 o 
  14   0   8       17.98       27.86      8.59 o 
 -14   1   8        1.49        6.59      5.41 o 
 -13   1   8       31.01       39.82      3.76 o 
 -12   1   8       25.31       26.48      3.48 o 
 -11   1   8      133.47      137.02      4.13 o 
 -10   1   8       77.52       78.76      2.96 o 
  -9   1   8      322.82      333.94      5.63 o 
  -8   1   8      282.30      277.37      3.67 o 
  -7   1   8       30.64       27.67      1.60 o 
  -6   1   8        4.35        4.68      1.25 o 
  -5   1   8       56.66       48.65      1.35 o 
  -4   1   8       10.24       17.04      1.38 o 
  -3   1   8      311.28      418.33      3.37 o 
  -2   1   8      101.14       99.12      1.83 o 
  -1   1   8        3.32        3.92      0.72 o 
   0   1   8        4.22        3.29      0.75 o 
   1   1   8      478.01      501.73      2.96 o 
   2   1   8      145.42      128.16      2.30 o 
   3   1   8     1033.36     1063.00      6.54 o 
   4   1   8       59.19       54.75      1.22 o 
   5   1   8      389.38      393.79      3.82 o 
   6   1   8      148.00      132.19      2.56 o 
   7   1   8     1014.07      990.96      4.30 o 
   8   1   8        5.56        5.84      1.01 o 
   9   1   8      270.52      264.89      4.76 o 
  10   1   8       28.31       25.50      1.55 o 
  11   1   8        1.88        3.10      2.20 o 
  12   1   8        1.64        1.50      2.41 o 
  13   1   8        1.74        3.82      3.01 o 
  14   1   8        0.02       -4.10      5.55 o 
 -14   2   8        0.51        4.51      6.34 o 
 -13   2   8        3.04        3.60      3.98 o 
 -12   2   8        1.16        3.16      2.92 o 
 -11   2   8       26.07       17.55      3.69 o 
 -10   2   8       59.88       65.94      3.77 o 
  -9   2   8      151.81      146.23      3.02 o 
  -8   2   8        0.06        0.48      1.50 o 
  -7   2   8       25.29       24.54      1.63 o 
  -6   2   8      418.14      422.71      4.01 o 
  -5   2   8      386.95      407.96      3.66 o 
  -4   2   8       21.26       23.25      1.10 o 
  -3   2   8      410.32      406.01      2.71 o 
  -2   2   8     2929.13     3055.05     21.49 o 
  -1   2   8       88.28      102.86      1.51 o 
   0   2   8       55.13       55.23      1.25 o 
   1   2   8     1289.17     1447.98     16.42 o 
   2   2   8     3960.93     4011.37     37.11 o 
   3   2   8      357.84      401.27      3.53 o 
   4   2   8      259.11      250.70      3.32 o 
   5   2   8      175.39      143.33      2.26 o 
   6   2   8      498.31      473.35      6.96 o 
   7   2   8       36.17       27.31      1.07 o 
   8   2   8        2.68        2.87      1.16 o 
   9   2   8        4.16        3.86      1.50 o 
  10   2   8        0.29       -0.75      2.27 o 
  11   2   8       26.36       24.05      2.38 o 
  12   2   8       32.64       35.98      3.47 o 
  13   2   8        0.41        3.15      3.54 o 
 -12   3   8       63.07       79.92      6.38 o 
 -11   3   8        8.84        0.46      3.42 o 
 -10   3   8       10.23        9.46      3.40 o 
  -9   3   8       79.60       74.72      4.56 o 
  -8   3   8      218.13      203.28      5.03 o 
  -7   3   8       44.95       37.86      1.31 o 
  -6   3   8       98.39       85.82      3.06 o 
  -5   3   8      161.88      150.05      3.50 o 
  -4   3   8        1.05        3.76      1.34 o 
  -3   3   8      264.30      268.31      2.95 o 
  -2   3   8      253.37      270.83      3.34 o 
  -1   3   8      580.20      599.55      4.65 o 
   0   3   8       11.79       17.30      1.11 o 
   1   3   8      413.94      403.05      5.20 o 
   2   3   8       50.98       54.10      1.34 o 
   3   3   8      467.97      514.93      3.84 o 
   4   3   8        8.71        7.90      0.89 o 
   5   3   8      479.11      446.04      4.15 o 
   6   3   8      357.11      320.11      6.99 o 
   7   3   8       13.91       13.70      1.87 o 
   8   3   8      152.26      146.85      3.96 o 
   9   3   8      220.28      224.16      5.21 o 
  10   3   8       13.32       12.78      3.47 o 
  11   3   8        1.12        3.28      2.96 o 
  12   3   8       22.97       18.20      6.21 o 
  13   3   8       28.32       30.03      9.77 o 
 -10   4   8       11.15       16.27      5.93 o 
  -9   4   8        0.75        1.02      3.39 o 
  -8   4   8      120.05      107.05      4.24 o 
  -7   4   8      145.59      126.75      4.94 o 
  -6   4   8      103.61      101.14      3.68 o 
  -5   4   8      119.65      112.54      3.62 o 
  -4   4   8      133.03      126.18      3.50 o 
  -3   4   8      519.84      544.09      7.34 o 
  -2   4   8        1.67        3.48      1.69 o 
  -1   4   8      392.76      416.62      5.76 o 
   0   4   8       30.38       27.47      1.73 o 
   1   4   8      337.64      358.60      3.63 o 
   2   4   8       52.65       40.88      1.88 o 
   3   4   8       65.06       64.79      1.99 o 
   4   4   8        3.05        2.72      1.44 o 
   5   4   8       42.62       43.82      2.18 o 
   6   4   8       85.67       72.15      2.86 o 
   7   4   8        0.28        0.58      2.13 o 
   8   4   8       31.90       26.85      4.15 o 
   9   4   8        4.77        6.46      3.71 o 
  10   4   8       20.69       15.53      5.10 o 
  -8   5   8       26.26       19.08      5.92 o 
  -7   5   8      115.24      113.19      6.09 o 
  -6   5   8        5.28        5.77      2.93 o 
  -5   5   8       74.90       71.43      4.03 o 
  -4   5   8       25.29       29.16      2.85 o 
  -3   5   8      167.40      168.01      5.30 o 
  -2   5   8        7.27        9.07      2.83 o 
  -1   5   8      266.64      269.06      6.46 o 
   0   5   8        1.64        0.79      2.91 o 
   1   5   8        3.21        1.71      2.87 o 
   2   5   8       21.34       24.45      2.71 o 
   3   5   8      246.58      250.97      4.71 o 
   4   5   8        2.72        3.49      2.90 o 
   5   5   8        0.59        0.28      2.77 o 
   6   5   8      100.66       99.90      5.54 o 
   7   5   8       44.69       53.07      7.27 o 
   8   5   8        2.10       -6.43      8.67 o 
   9   5   8       20.15       23.68      9.58 o 
  -5   6   8        2.34        7.81      8.68 o 
  -4   6   8       52.37       43.95      8.66 o 
  -3   6   8        0.64        2.35      4.10 o 
  -2   6   8       59.88       54.45      4.72 o 
  -1   6   8       13.81       16.23      3.90 o 
   0   6   8        9.15       10.32      3.65 o 
   1   6   8       12.11        9.00      4.25 o 
   2   6   8      105.96      100.34      7.63 o 
 -13   0   9      223.38      246.80     11.32 o 
 -11   0   9       36.83       38.86      6.69 o 
  -9   0   9     2386.05     2565.42     40.43 o 
  -7   0   9     1749.87     1735.85     23.06 o 
  -5   0   9       73.61       74.44      3.37 o 
  -3   0   9    12295.58    12448.52    117.18 o 
  -1   0   9     3393.77     3482.37     14.19 o 
   1   0   9     5821.58     5528.56     65.19 o 
   3   0   9      649.35      645.20      8.17 o 
   5   0   9     8154.74     8271.51     47.06 o 
   7   0   9       20.32       21.55      1.45 o 
   9   0   9      996.45     1039.42      8.66 o 
  11   0   9      649.55      684.89     10.90 o 
  13   0   9        0.18       -2.42      3.93 o 
 -14   1   9       10.11        4.27      7.70 o 
 -13   1   9       15.08       17.50      3.44 o 
 -12   1   9        6.96        6.47      3.11 o 
 -11   1   9        3.93        2.73      2.65 o 
 -10   1   9       82.62       82.08      3.30 o 
  -9   1   9      352.75      349.30      5.39 o 
  -8   1   9       56.74       62.33      2.63 o 
  -7   1   9        0.16        3.00      1.58 o 
  -6   1   9      308.89      301.06      2.90 o 
  -5   1   9      137.55      140.07      2.04 o 
  -4   1   9       78.49       92.95      2.30 o 
  -3   1   9      874.03      920.70      7.45 o 
  -2   1   9      638.67      629.26      3.95 o 
  -1   1   9      211.24      230.09      2.06 o 
   0   1   9      245.27      214.38      1.64 o 
   1   1   9       24.50       21.08      1.01 o 
   2   1   9       82.37       75.24      1.98 o 
   3   1   9       64.18       60.16      2.19 o 
   4   1   9      966.43      953.77      7.82 o 
   5   1   9      126.95      148.92      1.75 o 
   6   1   9      139.95      129.39      1.68 o 
   7   1   9       25.17       27.21      1.32 o 
   8   1   9      178.64      165.80      2.66 o 
   9   1   9      298.32      292.71      3.19 o 
  10   1   9        9.65        9.90      1.56 o 
  11   1   9        9.26        6.10      2.25 o 
  12   1   9       64.51       63.24      3.21 o 
  13   1   9        5.98        7.26      2.82 o 
  14   1   9        0.91        1.60      5.85 o 
 -13   2   9       13.45       10.31      4.34 o 
 -12   2   9        0.87        2.98      3.16 o 
 -11   2   9        0.19        1.16      3.53 o 
 -10   2   9       99.69       89.89      4.09 o 
  -9   2   9       58.09       54.78      2.40 o 
  -8   2   9        4.75        4.96      1.61 o 
  -7   2   9        6.37        7.29      1.40 o 
  -6   2   9      176.82      166.45      2.55 o 
  -5   2   9      302.25      270.06      3.08 o 
  -4   2   9       51.97       56.12      1.39 o 
  -3   2   9      304.78      316.84      2.51 o 
  -2   2   9      329.41      316.65      2.50 o 
  -1   2   9     1796.21     1780.93     11.20 o 
   0   2   9       17.02       19.26      1.15 o 
   1   2   9       77.54       81.31      1.63 o 
   2   2   9       97.72       93.61      1.53 o 
   3   2   9      298.79      246.27      4.58 o 
   4   2   9      112.45      101.96      1.94 o 
   5   2   9      151.28      142.13      1.75 o 
   6   2   9      298.52      294.16      3.59 o 
   7   2   9      118.53      105.38      2.21 o 
   8   2   9       37.56       30.31      1.59 o 
   9   2   9        0.57       -0.12      2.17 o 
  10   2   9       82.49       70.61      3.29 o 
  11   2   9       46.21       45.81      2.95 o 
  12   2   9        0.52       -0.79      3.07 o 
  13   2   9        5.44        9.71      4.29 o 
 -12   3   9       30.01       27.54      9.30 o 
 -11   3   9       36.78       42.74      4.28 o 
 -10   3   9       13.64       12.88      3.24 o 
  -9   3   9       10.95        7.59      3.15 o 
  -8   3   9      515.53      504.04     11.78 o 
  -7   3   9        0.31        0.34      1.22 o 
  -6   3   9        2.36        0.56      2.08 o 
  -5   3   9       31.43       32.02      1.73 o 
  -4   3   9      533.23      535.50      4.23 o 
  -3   3   9        0.16       -0.31      1.01 o 
  -2   3   9      291.84      301.53      2.33 o 
  -1   3   9        3.95        5.21      1.12 o 
   0   3   9      525.46      555.66      4.95 o 
   1   3   9       89.19       81.11      1.52 o 
   2   3   9      309.90      308.08      2.56 o 
   3   3   9       92.65       97.90      1.70 o 
   4   3   9      495.53      492.47      6.14 o 
   5   3   9      198.58      192.01      2.29 o 
   6   3   9      716.35      691.91     14.46 o 
   7   3   9        3.20        1.86      1.10 o 
   8   3   9        2.95        1.90      1.23 o 
   9   3   9       64.39       56.28      3.66 o 
  10   3   9      296.06      301.75      6.41 o 
  11   3   9        2.89        6.54      3.05 o 
  12   3   9        3.10        3.23      5.54 o 
 -10   4   9        0.86       -6.65      8.56 o 
  -9   4   9        2.27        1.14      3.43 o 
  -8   4   9      143.34      155.77      4.75 o 
  -7   4   9       16.17       14.62      2.83 o 
  -6   4   9       78.93       76.63      3.43 o 
  -5   4   9        4.90        4.50      1.90 o 
  -4   4   9     1053.87     1131.45     15.60 o 
  -3   4   9        4.17        3.01      2.23 o 
  -2   4   9        1.20        2.18      1.67 o 
  -1   4   9       57.54       50.75      1.81 o 
   0   4   9       10.83       10.60      1.51 o 
   1   4   9       25.45       22.83      1.75 o 
   2   4   9       40.09       32.95      1.80 o 
   3   4   9        7.59        8.15      1.46 o 
   4   4   9       12.12        8.69      1.48 o 
   5   4   9       35.94       32.48      2.20 o 
   6   4   9      123.11      105.80      3.18 o 
   7   4   9        7.63        7.32      2.72 o 
   8   4   9       38.48       33.72      4.23 o 
   9   4   9        0.82        4.02      3.63 o 
  10   4   9        6.99        7.50      4.83 o 
  -8   5   9        8.98       11.58      6.95 o 
  -7   5   9        5.25        5.76      4.28 o 
  -6   5   9       17.50       13.85      3.17 o 
  -5   5   9        4.49        2.24      2.95 o 
  -4   5   9        9.09        5.64      2.54 o 
  -3   5   9       14.92        8.26      2.68 o 
  -2   5   9       20.09       21.14      2.91 o 
  -1   5   9       28.88       28.50      3.30 o 
   0   5   9        8.42       11.20      3.07 o 
   1   5   9        1.84       -1.09      2.90 o 
   2   5   9        9.76       11.63      2.55 o 
   3   5   9       42.49       43.98      3.17 o 
   4   5   9       46.86       45.39      3.48 o 
   5   5   9        1.76        2.97      3.45 o 
   6   5   9      105.00      107.78      5.11 o 
   7   5   9       61.37       65.24      7.61 o 
   8   5   9       13.35       13.72      8.94 o 
   9   5   9        4.68        4.77      9.63 o 
  -5   6   9       35.12       17.94      9.78 o 
  -4   6   9        9.00        1.03      5.75 o 
  -3   6   9       29.17       18.59      4.69 o 
  -2   6   9       47.44       43.17      4.75 o 
  -1   6   9      102.05      100.70      5.72 o 
   0   6   9       81.13       78.07      5.42 o 
   1   6   9        3.39        1.24      5.04 o 
   2   6   9        8.05        2.36      8.46 o 
 -12   0  10        6.48       11.46      4.24 o 
 -10   0  10      332.78      361.43     15.01 o 
  -8   0  10       92.06       97.88      4.40 o 
  -6   0  10     2104.27     2034.51     21.98 o 
  -4   0  10       44.10       35.53      1.96 o 
  -2   0  10     2434.31     2259.13      9.09 o 
   0   0  10      217.86      217.94      2.94 o 
   2   0  10     1164.71     1135.05      5.95 o 
   4   0  10      879.57      823.54      9.00 o 
   6   0  10       15.00       11.20      1.44 o 
   8   0  10      480.53      479.99      4.17 o 
  10   0  10        3.04        1.95      2.32 o 
  12   0  10       52.25       64.75      5.58 o 
  14   0  10        4.85       12.70      7.33 o 
 -14   1  10        0.09        2.55      8.26 o 
 -13   1  10        0.20        0.56      3.81 o 
 -12   1  10        8.10        6.24      2.80 o 
 -11   1  10        0.79        3.23      2.63 o 
 -10   1  10       18.17       17.66      2.62 o 
  -9   1  10      111.57      102.34      3.21 o 
  -8   1  10       20.54       19.29      2.21 o 
  -7   1  10      159.09      154.55      2.92 o 
  -6   1  10      445.22      429.87      3.54 o 
  -5   1  10       91.09       69.67      1.83 o 
  -4   1  10       82.50       71.58      1.58 o 
  -3   1  10      787.67      716.40      3.87 o 
  -2   1  10      139.95      113.43      1.73 o 
  -1   1  10       69.34       87.03      1.58 o 
   0   1  10      734.12      761.45      7.00 o 
   1   1  10     1910.83     1945.08     19.96 o 
   2   1  10      568.71      524.47      9.06 o 
   3   1  10      981.53     1082.59      9.77 o 
   4   1  10       57.63       56.74      1.53 o 
   5   1  10        0.44        1.37      0.90 o 
   6   1  10      172.49      137.48      2.96 o 
   7   1  10       37.91       31.90      1.21 o 
   8   1  10       34.07       32.19      1.22 o 
   9   1  10       66.08       59.16      2.05 o 
  10   1  10       22.88       22.00      2.21 o 
  11   1  10        2.60        2.22      2.35 o 
  12   1  10        0.18        0.15      3.18 o 
  13   1  10       27.47       30.21      4.87 o 
  14   1  10        7.49        5.48      7.54 o 
 -13   2  10        9.71        9.18      4.77 o 
 -12   2  10       16.34       16.37      3.53 o 
 -11   2  10        5.50        4.42      3.83 o 
 -10   2  10        0.04        1.87      2.79 o 
  -9   2  10        8.60       10.16      2.32 o 
  -8   2  10       68.65       67.24      2.25 o 
  -7   2  10        0.01        0.90      1.48 o 
  -6   2  10        1.22        2.46      1.39 o 
  -5   2  10      110.70      106.53      2.35 o 
  -4   2  10      920.72      886.40      7.53 o 
  -3   2  10       23.48       23.82      1.18 o 
  -2   2  10        1.84        5.49      1.18 o 
  -1   2  10      290.90      297.07      2.60 o 
   0   2  10      501.01      465.89      5.80 o 
   1   2  10      121.36      122.74      2.26 o 
   2   2  10      160.04      144.63      1.68 o 
   3   2  10      258.62      244.92      3.64 o 
   4   2  10        6.02        5.41      0.91 o 
   5   2  10       77.42       68.55      1.46 o 
   6   2  10      142.27      121.50      1.71 o 
   7   2  10       13.30       13.13      1.59 o 
   8   2  10        0.37       -0.24      1.36 o 
   9   2  10        0.10        1.57      2.19 o 
  10   2  10       68.58       69.18      3.42 o 
  11   2  10        0.25        0.55      2.66 o 
  12   2  10       15.35        8.40      3.49 o 
  13   2  10        2.57        1.27      5.58 o 
 -12   3  10        0.17       -4.21      7.95 o 
 -11   3  10       24.69       21.38      5.28 o 
 -10   3  10        0.91        0.45      3.14 o 
  -9   3  10        2.78        4.30      3.04 o 
  -8   3  10        0.58       -2.81      2.81 o 
  -7   3  10       81.57       81.07      2.64 o 
  -6   3  10        3.73        5.04      0.95 o 
  -5   3  10      312.14      278.09      7.85 o 
  -4   3  10      108.13      106.85      2.33 o 
  -3   3  10      247.39      251.50      4.01 o 
  -2   3  10       72.84       70.98      1.54 o 
  -1   3  10      719.84      712.46      3.53 o 
   0   3  10      511.31      534.48      3.45 o 
   1   3  10        2.46        5.22      1.05 o 
   2   3  10      143.13      145.83      2.41 o 
   3   3  10      551.13      544.79      4.69 o 
   4   3  10     1188.59     1162.67      8.93 o 
   5   3  10       66.43       56.59      1.53 o 
   6   3  10      199.53      183.02      4.66 o 
   7   3  10       64.96       68.45      3.43 o 
   8   3  10       44.21       40.83      3.22 o 
   9   3  10        4.00        3.07      2.81 o 
  10   3  10       55.86       60.88      4.26 o 
  11   3  10        1.45        1.11      3.07 o 
  12   3  10        0.54        0.48      5.15 o 
 -10   4  10        0.68        0.80      9.03 o 
  -9   4  10        1.80       -0.15      3.43 o 
  -8   4  10       11.99        8.62      2.82 o 
  -7   4  10      120.48      117.05      4.24 o 
  -6   4  10       42.46       34.48      3.02 o 
  -5   4  10       66.39       60.82      2.37 o 
  -4   4  10      319.08      325.31      5.13 o 
  -3   4  10      168.82      164.97      3.70 o 
  -2   4  10       34.43       33.90      1.94 o 
  -1   4  10       64.12       60.93      1.93 o 
   0   4  10      115.37      105.29      2.49 o 
   1   4  10      484.29      489.21      7.80 o 
   2   4  10        4.99        6.38      1.63 o 
   3   4  10        0.00       -0.75      1.46 o 
   4   4  10       52.33       60.04      2.26 o 
   5   4  10      329.65      321.31      4.53 o 
   6   4  10        1.14        1.12      2.79 o 
   7   4  10       24.65       24.15      2.93 o 
   8   4  10        1.02        3.89      4.18 o 
   9   4  10       23.00       19.19      4.10 o 
  10   4  10       29.50       28.68     10.82 o 
  -8   5  10        4.21       -0.46      5.97 o 
  -7   5  10       38.53       38.18      6.39 o 
  -6   5  10       35.06       30.47      3.43 o 
  -5   5  10        2.42        1.04      2.93 o 
  -4   5  10        7.74        7.62      2.56 o 
  -3   5  10       28.14       30.84      3.29 o 
  -2   5  10       22.77       22.41      3.06 o 
  -1   5  10       19.74       15.54      3.08 o 
   0   5  10       30.95       26.60      2.72 o 
   1   5  10        0.03        2.12      2.93 o 
   2   5  10        3.54        3.61      2.61 o 
   3   5  10      183.86      190.72      4.24 o 
   4   5  10      159.62      155.07      5.19 o 
   5   5  10        1.15        3.38      3.09 o 
   6   5  10        0.22       -2.00      3.31 o 
   7   5  10       81.62       74.76     11.10 o 
   8   5  10        5.84       12.16      9.94 o 
   9   5  10        4.46        0.10      9.58 o 
  -4   6  10       61.37       63.07      9.46 o 
  -3   6  10       17.88       25.56      9.20 o 
  -2   6  10        2.07       -2.23      3.72 o 
  -1   6  10       79.58       81.14      5.44 o 
   0   6  10       17.54       15.02      4.31 o 
   1   6  10        0.40       -1.93      4.80 o 
 -13   0  11       46.19       39.69     11.11 o 
 -11   0  11      106.93      123.53      8.97 o 
  -9   0  11      821.33      878.64     38.51 o 
  -7   0  11     3399.99     3494.87     33.45 o 
  -5   0  11      306.65      316.74      5.47 o 
  -3   0  11      462.66      506.17      7.83 o 
  -1   0  11     1170.70     1444.27      7.95 o 
   1   0  11     1235.56     1266.03     11.69 o 
   3   0  11     1011.30     1069.08      9.86 o 
   5   0  11     1168.14     1118.70     16.38 o 
   7   0  11       51.51       54.55      2.09 o 
   9   0  11      816.75      870.00      8.97 o 
  11   0  11      178.69      158.77      6.67 o 
  13   0  11        1.05       -2.50      5.33 o 
 -13   1  11       14.80       24.05      7.09 o 
 -12   1  11        4.75        3.66      2.74 o 
 -11   1  11      145.18      161.17      4.85 o 
 -10   1  11       18.39       18.07      2.64 o 
  -9   1  11       42.15       47.98      2.61 o 
  -8   1  11        8.41        8.25      2.15 o 
  -7   1  11      664.56      668.89      6.72 o 
  -6   1  11      315.95      308.20      3.26 o 
  -5   1  11      679.58      629.81      6.15 o 
  -4   1  11      252.01      230.80      2.39 o 
  -3   1  11      207.87      168.30      1.99 o 
  -2   1  11     1192.97     1178.71      5.47 o 
  -1   1  11     1610.09     1597.43     10.53 o 
   0   1  11      788.48      791.00      5.50 o 
   1   1  11      266.28      256.62      2.22 o 
   2   1  11      624.35      582.51      5.33 o 
   3   1  11     1455.81     1445.67     12.58 o 
   4   1  11      167.44      149.82      1.81 o 
   5   1  11        5.64        4.78      1.02 o 
   6   1  11      281.26      270.14      2.79 o 
   7   1  11     1002.64      967.75     10.67 o 
   8   1  11       95.26       84.66      2.94 o 
   9   1  11       25.33       24.95      1.89 o 
  10   1  11      182.85      185.70      3.67 o 
  11   1  11       40.72       41.31      3.07 o 
  12   1  11        8.77        9.20      3.49 o 
  13   1  11       39.93       39.17      5.33 o 
 -13   2  11        1.19        6.65      4.88 o 
 -12   2  11       21.09       21.52      4.65 o 
 -11   2  11       97.17       99.75      5.54 o 
 -10   2  11        1.57       -0.27      2.84 o 
  -9   2  11       38.48       37.96      2.50 o 
  -8   2  11      144.05      138.82      2.89 o 
  -7   2  11      292.24      297.64      3.90 o 
  -6   2  11        3.47        4.44      1.48 o 
  -5   2  11       14.67       13.80      1.53 o 
  -4   2  11      463.63      444.46      5.11 o 
  -3   2  11      205.29      195.62      3.19 o 
  -2   2  11       12.12       11.86      1.24 o 
  -1   2  11      129.23      140.18      1.68 o 
   0   2  11     1311.64     1315.65     13.99 o 
   1   2  11      185.13      170.43      2.35 o 
   2   2  11       59.28       60.18      1.45 o 
   3   2  11      257.57      241.81      3.77 o 
   4   2  11      417.82      407.67      6.26 o 
   5   2  11       61.83       55.83      1.41 o 
   6   2  11      164.96      151.21      2.19 o 
   7   2  11      130.07      120.09      2.96 o 
   8   2  11       10.14       11.67      1.75 o 
   9   2  11       16.45       16.48      2.44 o 
  10   2  11      107.82      101.50      3.84 o 
  11   2  11       74.13       73.89      3.66 o 
  12   2  11        4.50        7.77      3.77 o 
  13   2  11        0.92        2.53      9.78 o 
 -11   3  11        5.84       25.85      7.61 o 
 -10   3  11       26.21       16.38      3.39 o 
  -9   3  11        2.96        2.11      2.48 o 
  -8   3  11       33.90       30.92      2.91 o 
  -7   3  11       12.47       12.39      1.77 o 
  -6   3  11      142.98      129.31      2.25 o 
  -5   3  11       11.85       11.19      1.03 o 
  -4   3  11      618.18      609.77      5.83 o 
  -3   3  11       31.99       31.43      1.64 o 
  -2   3  11      436.78      436.90      3.45 o 
  -1   3  11      467.35      488.15      3.75 o 
   0   3  11      228.42      232.09      2.55 o 
   1   3  11      468.12      455.99      4.70 o 
   2   3  11       22.47       24.94      1.64 o 
   3   3  11      437.26      455.07      4.12 o 
   4   3  11      215.79      244.03      2.83 o 
   5   3  11       32.44       30.04      1.32 o 
   6   3  11       15.02       12.95      1.34 o 
   7   3  11       21.50       19.91      2.90 o 
   8   3  11       29.67       28.43      3.07 o 
   9   3  11       18.07       19.76      3.08 o 
  10   3  11       26.23       24.41      3.21 o 
  11   3  11       10.06       10.71      3.74 o 
  12   3  11       14.12       12.25      5.61 o 
  -9   4  11        0.77       12.75      8.36 o 
  -8   4  11       11.04       12.36      2.85 o 
  -7   4  11        0.96        0.62      2.79 o 
  -6   4  11      403.01      411.98      6.54 o 
  -5   4  11      101.84      107.39      2.95 o 
  -4   4  11       11.89       13.45      2.13 o 
  -3   4  11        0.00        0.74      2.02 o 
  -2   4  11        4.72        5.51      1.21 o 
  -1   4  11       13.58       11.72      1.57 o 
   0   4  11       13.37       11.23      1.70 o 
   1   4  11        0.88        1.30      1.63 o 
   2   4  11      313.53      333.36      3.82 o 
   3   4  11        5.07        6.14      1.58 o 
   4   4  11       34.32       25.47      2.17 o 
   5   4  11        0.68       -0.26      2.24 o 
   6   4  11      145.40      131.46      4.35 o 
   7   4  11        4.66        5.52      2.82 o 
   8   4  11      307.12      330.14      7.01 o 
   9   4  11       48.40       44.95      5.84 o 
  10   4  11        0.17       -4.92      7.12 o 
  -8   5  11        5.64        0.95      6.36 o 
  -7   5  11        0.68       -5.67      5.67 o 
  -6   5  11        0.32        1.56      3.52 o 
  -5   5  11        0.31        2.30      2.91 o 
  -4   5  11       16.61       18.99      3.05 o 
  -3   5  11       77.32       73.75      3.95 o 
  -2   5  11       16.04       11.94      2.98 o 
  -1   5  11       19.16       17.13      2.96 o 
   0   5  11        1.75        2.14      2.69 o 
   1   5  11      139.35      146.08      5.25 o 
   2   5  11      182.03      161.89      4.61 o 
   3   5  11       21.01       20.34      2.83 o 
   4   5  11       12.72       12.75      3.57 o 
   5   5  11       75.88       79.35      4.43 o 
   6   5  11       36.41       25.22      5.21 o 
   7   5  11       26.28       19.04      6.21 o 
   8   5  11       22.20       10.73      6.23 o 
  -3   6  11        3.22       -2.05      8.82 o 
  -2   6  11        6.28        2.22      4.46 o 
  -1   6  11        6.89        8.16      4.33 o 
   0   6  11        0.20        3.86      4.34 o 
   1   6  11        2.35        9.19      8.28 o 
 -12   0  12       56.91       68.11      5.61 o 
 -10   0  12       75.12       71.15      6.08 o 
  -8   0  12       48.39       55.65      3.70 o 
  -6   0  12      255.61      240.89      4.19 o 
  -4   0  12        9.52       12.21      1.77 o 
  -2   0  12       68.29       68.53      2.66 o 
   0   0  12      677.71      687.44      5.50 o 
   2   0  12       72.25       83.47      2.33 o 
   4   0  12       36.65       34.68      1.65 o 
   6   0  12       10.92        8.57      1.46 o 
   8   0  12        7.85        6.76      1.77 o 
  10   0  12        3.01        2.02      2.65 o 
  12   0  12        4.92        5.65      5.24 o 
  14   0  12       14.18       21.85      8.35 o 
 -13   1  12       18.80       17.88      6.54 o 
 -12   1  12       23.25       26.84      3.31 o 
 -11   1  12       15.68       17.11      3.22 o 
 -10   1  12       63.07       72.52      3.72 o 
  -9   1  12       59.57       57.55      3.08 o 
  -8   1  12      303.45      302.72      4.64 o 
  -7   1  12      571.41      574.15      7.93 o 
  -6   1  12      117.88      113.03      2.71 o 
  -5   1  12      147.42      140.14      2.35 o 
  -4   1  12      668.83      657.66      4.41 o 
  -3   1  12        6.39        3.31      1.12 o 
  -2   1  12      262.17      244.71      2.30 o 
  -1   1  12      812.34      873.41      6.80 o 
   0   1  12     1311.20     1307.59      7.51 o 
   1   1  12      899.55      930.70      7.44 o 
   2   1  12       58.99       44.84      1.22 o 
   3   1  12      172.89      145.87      1.98 o 
   4   1  12      668.03      632.82      3.58 o 
   5   1  12      189.06      169.04      2.33 o 
   6   1  12      138.05      127.63      1.96 o 
   7   1  12      464.18      469.19      4.92 o 
   8   1  12      102.62       81.75      4.18 o 
   9   1  12       46.02       38.42      1.88 o 
  10   1  12       17.23       17.12      2.31 o 
  11   1  12      185.15      191.16      7.19 o 
  12   1  12       16.99       21.43      3.83 o 
  13   1  12        2.57        6.08      4.57 o 
 -13   2  12        3.21        3.76      8.43 o 
 -12   2  12        4.29        8.01      5.31 o 
 -11   2  12       13.49       15.64      3.32 o 
 -10   2  12        3.14        3.26      2.51 o 
  -9   2  12        0.04        1.19      2.09 o 
  -8   2  12        2.14        5.09      1.86 o 
  -7   2  12       88.18       89.44      2.50 o 
  -6   2  12      390.91      371.55      5.93 o 
  -5   2  12        5.41        6.96      1.61 o 
  -4   2  12       98.48      100.59      2.08 o 
  -3   2  12      595.44      604.16      8.55 o 
  -2   2  12      577.67      579.58      5.40 o 
  -1   2  12      223.83      209.23      1.95 o 
   0   2  12        3.27        2.68      1.06 o 
   1   2  12      325.87      307.08      3.77 o 
   2   2  12        6.64        7.60      1.04 o 
   3   2  12      563.00      577.12      5.66 o 
   4   2  12       41.39       33.93      1.49 o 
   5   2  12       23.94       20.39      1.32 o 
   6   2  12        4.32        2.88      1.17 o 
   7   2  12      103.32       98.17      3.79 o 
   8   2  12      102.32      108.04      3.59 o 
   9   2  12       15.85       17.30      2.53 o 
  10   2  12        1.82        2.16      2.60 o 
  11   2  12       16.88       19.33      2.83 o 
  12   2  12       55.57       62.46      4.59 o 
  13   2  12        0.19       -1.73      6.51 o 
 -10   3  12        0.39        2.04      3.92 o 
  -9   3  12        0.84        0.57      2.60 o 
  -8   3  12        4.44        3.70      2.54 o 
  -7   3  12       48.65       42.48      2.58 o 
  -6   3  12      117.79      119.39      2.77 o 
  -5   3  12        3.73        3.82      1.20 o 
  -4   3  12       84.97       89.46      2.63 o 
  -3   3  12        1.75        3.97      1.57 o 
  -2   3  12     3034.53     3191.87     17.42 o 
  -1   3  12       51.40       48.61      1.71 o 
   0   3  12      228.04      240.37      2.91 o 
   1   3  12        5.73        7.38      1.24 o 
   2   3  12      563.92      537.89      4.10 o 
   3   3  12       81.56       71.01      1.85 o 
   4   3  12        3.69        2.23      1.30 o 
   5   3  12       11.79        9.96      1.63 o 
   6   3  12        0.54        0.18      1.47 o 
   7   3  12        0.17       -1.79      2.77 o 
   8   3  12        7.45        8.73      2.68 o 
   9   3  12        0.09        1.94      2.60 o 
  10   3  12        8.32       11.84      3.04 o 
  11   3  12        0.05       -2.87      3.68 o 
  12   3  12        5.62       -0.65      8.46 o 
  -9   4  12      125.03      130.93     13.19 o 
  -8   4  12       16.39       14.27      3.38 o 
  -7   4  12        6.08        5.08      3.14 o 
  -6   4  12        6.92        3.45      2.68 o 
  -5   4  12      288.55      292.04      5.30 o 
  -4   4  12        0.58        0.88      1.95 o 
  -3   4  12        0.16        0.62      1.88 o 
  -2   4  12       71.18       64.00      1.91 o 
  -1   4  12      489.94      492.62      4.84 o 
   0   4  12        7.30        9.51      1.78 o 
   1   4  12      117.16      122.15      3.00 o 
   2   4  12       25.81       21.26      1.95 o 
   3   4  12       13.88       17.27      1.87 o 
   4   4  12       13.82       13.66      2.22 o 
   5   4  12      532.46      543.47      6.81 o 
   6   4  12        3.01        1.70      3.17 o 
   7   4  12       15.85        9.43      2.96 o 
   8   4  12       19.87       18.71      3.64 o 
   9   4  12       90.01       93.63      6.84 o 
  10   4  12        3.34        2.06      7.42 o 
  -8   5  12        2.52       -0.28      9.41 o 
  -7   5  12        0.89       -3.68      5.92 o 
  -6   5  12       14.63       16.30      4.07 o 
  -5   5  12        7.19        5.78      3.47 o 
  -4   5  12        0.50        2.57      2.87 o 
  -3   5  12        1.02       -0.19      2.88 o 
  -2   5  12      197.31      200.21      6.76 o 
  -1   5  12        6.26        5.80      2.84 o 
   0   5  12       43.83       38.80      3.57 o 
   1   5  12       14.40       12.05      3.23 o 
   2   5  12       84.87       88.76      4.00 o 
   3   5  12        0.30        4.27      3.04 o 
   4   5  12        1.03       -1.22      4.13 o 
   5   5  12        8.03        3.15      3.63 o 
   6   5  12        0.14        3.15      5.66 o 
   7   5  12        7.44        2.64      5.79 o 
   8   5  12        1.84        5.41     10.06 o 
  -2   6  12        0.13        5.18      7.66 o 
  -1   6  12       70.23       63.85      5.60 o 
   0   6  12       11.97       12.08      5.72 o 
 -11   0  13       21.04       18.49      4.55 o 
  -9   0  13      187.58      206.39      8.13 o 
  -7   0  13      484.86      492.66      9.56 o 
  -5   0  13        6.02        5.28      1.71 o 
  -3   0  13      142.05      138.79      7.11 o 
  -1   0  13        1.75        1.91      1.67 o 
   1   0  13        4.50        8.45      1.44 o 
   3   0  13       12.34       21.01      1.85 o 
   5   0  13     1473.71     1543.15     16.32 o 
   7   0  13       23.05       23.65      1.89 o 
   9   0  13      363.39      364.86     12.93 o 
  11   0  13       81.28       76.74      5.32 o 
  13   0  13        1.53        1.05      6.68 o 
 -13   1  13       33.17       35.62      6.40 o 
 -12   1  13        2.96        2.22      3.10 o 
 -11   1  13       77.51       78.00      4.52 o 
 -10   1  13       33.13       37.63      3.76 o 
  -9   1  13       29.80       25.67      3.26 o 
  -8   1  13        1.29        0.71      1.14 o 
  -7   1  13      774.98      805.23      6.77 o 
  -6   1  13      258.73      263.83      4.03 o 
  -5   1  13      156.08      145.33      3.20 o 
  -4   1  13       88.68       76.75      1.78 o 
  -3   1  13      733.12      744.15      3.86 o 
  -2   1  13      599.85      569.56      3.93 o 
  -1   1  13        0.20        0.25      1.24 o 
   0   1  13      195.85      170.88      2.02 o 
   1   1  13       85.26       81.03      1.61 o 
   2   1  13      532.98      506.66      2.83 o 
   3   1  13      118.46       99.51      1.75 o 
   4   1  13      197.88      194.71      2.14 o 
   5   1  13      518.93      518.63      3.49 o 
   6   1  13      114.91      112.81      2.56 o 
   7   1  13      303.99      297.47      5.31 o 
   8   1  13        2.83        3.18      1.49 o 
   9   1  13       12.50       13.51      1.55 o 
  10   1  13        5.64        3.57      2.10 o 
  11   1  13      150.51      164.49      5.07 o 
  12   1  13       57.21       51.73      4.41 o 
  13   1  13        3.36        6.50      5.54 o 
 -12   2  13       11.67       21.74      7.54 o 
 -11   2  13        4.22        8.45      3.24 o 
 -10   2  13       54.16       61.07      4.19 o 
  -9   2  13        7.35        7.36      2.49 o 
  -8   2  13       32.04       26.18      2.34 o 
  -7   2  13       32.54       29.54      2.25 o 
  -6   2  13      184.66      172.87      3.22 o 
  -5   2  13       79.82       83.14      2.53 o 
  -4   2  13      207.26      203.65      3.28 o 
  -3   2  13        7.88        8.54      1.67 o 
  -2   2  13      569.98      568.83      3.66 o 
  -1   2  13        1.07        1.63      1.03 o 
   0   2  13      154.66      149.84      2.05 o 
   1   2  13       32.58       27.25      1.43 o 
   2   2  13        4.93        7.07      1.10 o 
   3   2  13      182.11      181.29      1.99 o 
   4   2  13      242.44      219.73      2.42 o 
   5   2  13      246.93      241.28      4.29 o 
   6   2  13        1.60       -0.70      1.21 o 
   7   2  13        7.30        9.17      1.61 o 
   8   2  13      118.77      114.13      4.00 o 
   9   2  13       17.41       17.63      2.77 o 
  10   2  13        3.86        2.21      2.54 o 
  11   2  13        0.54       -1.39      2.99 o 
  12   2  13       77.75       80.84      7.57 o 
  13   2  13        1.25        2.96      6.57 o 
 -10   3  13        0.74        3.71      3.92 o 
  -9   3  13      113.03      105.51      4.77 o 
  -8   3  13      154.86      139.29      4.32 o 
  -7   3  13       24.45       20.40      2.64 o 
  -6   3  13       29.30       26.75      2.02 o 
  -5   3  13      384.76      371.32      7.47 o 
  -4   3  13       58.74       57.93      2.24 o 
  -3   3  13        5.83       10.20      1.74 o 
  -2   3  13      253.84      255.47      3.45 o 
  -1   3  13      271.99      260.67      2.94 o 
   0   3  13       26.42       25.70      1.56 o 
   1   3  13       94.82       82.36      1.95 o 
   2   3  13       15.41       10.96      1.09 o 
   3   3  13      139.02      133.55      2.30 o 
   4   3  13       12.27       13.78      1.20 o 
   5   3  13       14.94       12.51      1.72 o 
   6   3  13        4.14        5.90      1.69 o 
   7   3  13      140.84      129.33      3.72 o 
   8   3  13        0.34       -2.41      2.73 o 
   9   3  13        1.29        1.08      2.76 o 
  10   3  13       43.08       46.53      3.70 o 
  11   3  13       25.27       27.09      7.17 o 
  -9   4  13        0.16        1.28      8.62 o 
  -8   4  13       54.47       52.53      4.36 o 
  -7   4  13        8.57        3.08      3.19 o 
  -6   4  13       16.10       17.34      3.38 o 
  -5   4  13        0.49       -0.04      2.77 o 
  -4   4  13       27.67       25.53      2.33 o 
  -3   4  13       39.07       35.74      2.40 o 
  -2   4  13       75.77       74.84      2.61 o 
  -1   4  13       49.53       50.19      2.03 o 
   0   4  13       37.37       36.61      2.13 o 
   1   4  13        1.87        1.02      1.83 o 
   2   4  13      272.68      286.45      4.21 o 
   3   4  13       48.07       48.71      2.48 o 
   4   4  13        9.70        6.40      2.23 o 
   5   4  13       20.27       22.61      3.12 o 
   6   4  13      536.66      554.69      9.17 o 
   7   4  13      107.35       98.68      4.25 o 
   8   4  13        0.18       -0.18      3.23 o 
   9   4  13        5.05        2.63      4.42 o 
  10   4  13       18.98       16.68      7.78 o 
  -7   5  13        6.53        6.11      8.91 o 
  -6   5  13        4.86        5.07      5.23 o 
  -5   5  13      105.74      108.14      4.90 o 
  -4   5  13        7.45        7.25      3.34 o 
  -3   5  13       23.55       27.03      3.66 o 
  -2   5  13        1.00        0.58      2.67 o 
  -1   5  13       48.74       48.40      3.84 o 
   0   5  13        0.01       -0.45      2.84 o 
   1   5  13        4.00        3.58      2.97 o 
   2   5  13       89.47       85.14      4.70 o 
   3   5  13       26.45       29.45      4.47 o 
   4   5  13       73.56       68.99      5.60 o 
   6   5  13      116.12       98.89     15.64 o 
   7   5  13       14.26       -7.32      8.54 o 
  -1   6  13        0.02       -1.22      6.13 o 
 -12   0  14        2.28        3.55      3.95 o 
 -10   0  14        1.86       -2.44      3.94 o 
  -8   0  14        5.48        7.97      2.52 o 
  -6   0  14       14.04       12.11      2.68 o 
  -4   0  14      213.01      182.14      4.35 o 
  -2   0  14      151.58      129.67      3.23 o 
   0   0  14        3.25        4.04      1.20 o 
   2   0  14     2109.15     2127.08     21.78 o 
   4   0  14      334.22      320.52      3.95 o 
   6   0  14      437.39      394.28      8.09 o 
   8   0  14       39.94       33.37      3.17 o 
  10   0  14       65.22       70.66      3.87 o 
  12   0  14       76.02       73.88      7.46 o 
 -13   1  14        1.93        1.52      7.94 o 
 -12   1  14        0.44       -0.76      4.85 o 
 -11   1  14        0.04       -2.28      3.38 o 
 -10   1  14      105.71      103.58      4.70 o 
  -9   1  14       73.96       75.80      4.05 o 
  -8   1  14        8.43        7.86      3.34 o 
  -7   1  14      201.86      198.37      4.05 o 
  -6   1  14       94.82       85.46      2.22 o 
  -5   1  14     2204.69     2247.57     16.40 o 
  -4   1  14      548.03      525.09      4.03 o 
  -3   1  14      545.85      526.01      3.46 o 
  -2   1  14       86.75       66.11      1.62 o 
  -1   1  14     1826.24     1902.27     12.36 o 
   0   1  14      752.07      768.33      6.15 o 
   1   1  14        3.99        5.05      1.18 o 
   2   1  14      828.99      799.83      5.86 o 
   3   1  14       86.25       72.49      2.01 o 
   4   1  14      188.29      198.10      2.24 o 
   5   1  14       16.10       17.33      1.58 o 
   6   1  14      125.48      125.07      2.31 o 
   7   1  14        2.12        2.01      1.41 o 
   8   1  14       27.18       30.92      1.77 o 
   9   1  14       38.19       37.75      2.22 o 
  10   1  14       46.42       50.59      3.50 o 
  11   1  14       20.21       20.52      3.38 o 
  12   1  14        0.48        2.29      3.82 o 
  13   1  14       48.76       34.62      9.26 o 
 -12   2  14        0.66        0.54      7.82 o 
 -11   2  14        7.53        8.26      3.41 o 
 -10   2  14       20.71       22.63      3.56 o 
  -9   2  14       76.44       77.30      4.37 o 
  -8   2  14       29.87       22.31      2.60 o 
  -7   2  14       50.22       52.38      2.20 o 
  -6   2  14      135.89      121.41      3.82 o 
  -5   2  14      673.08      650.82      6.58 o 
  -4   2  14      176.12      161.78      3.05 o 
  -3   2  14      497.84      500.05      5.94 o 
  -2   2  14      177.70      169.87      2.48 o 
  -1   2  14      107.56      101.03      2.08 o 
   0   2  14     2594.57     2613.56     25.50 o 
   1   2  14      687.48      737.98     10.86 o 
   2   2  14      144.58      144.87      2.44 o 
   3   2  14        1.55        3.02      1.44 o 
   4   2  14      486.51      475.23      4.18 o 
   5   2  14       93.26       94.12      2.15 o 
   6   2  14        5.94        7.44      1.40 o 
   7   2  14       18.68       17.18      1.67 o 
   8   2  14       73.63       72.46      3.18 o 
   9   2  14      161.89      158.25      4.43 o 
  10   2  14       18.86       21.45      2.90 o 
  11   2  14       14.15       13.25      3.30 o 
  12   2  14        6.33        4.45      5.89 o 
 -10   3  14        1.80       -0.72      5.52 o 
  -9   3  14        3.80        2.86      3.25 o 
  -8   3  14      121.39      111.95      4.81 o 
  -7   3  14       75.22       80.35      4.15 o 
  -6   3  14       15.03       11.79      1.97 o 
  -5   3  14        3.09        1.74      1.71 o 
  -4   3  14      511.13      530.57      9.27 o 
  -3   3  14      195.78      185.21      3.07 o 
  -2   3  14        1.93        0.65      1.50 o 
  -1   3  14       13.34        9.95      1.46 o 
   0   3  14       21.34       22.22      1.57 o 
   1   3  14      288.07      279.20      3.40 o 
   2   3  14        0.05        0.73      1.19 o 
   3   3  14        2.43        2.63      1.33 o 
   4   3  14       13.06       18.81      1.82 o 
   5   3  14       19.87       22.59      1.91 o 
   6   3  14       34.97       29.11      2.09 o 
   7   3  14       43.23       43.57      3.24 o 
   8   3  14       54.56       55.81      3.56 o 
   9   3  14        0.05        1.04      2.80 o 
  10   3  14       44.50       51.09      4.45 o 
  11   3  14       16.26       16.21      5.91 o 
  -9   4  14       13.95        9.42      9.37 o 
  -8   4  14        0.53        4.79      4.32 o 
  -7   4  14        1.75        0.43      3.24 o 
  -6   4  14        0.95       -0.39      2.99 o 
  -5   4  14       98.77       94.36      3.79 o 
  -4   4  14       15.42       11.40      2.11 o 
  -3   4  14        1.43        0.14      1.98 o 
  -2   4  14        7.29        9.58      1.91 o 
  -1   4  14      178.85      179.87      2.92 o 
   0   4  14       10.27        8.49      2.03 o 
   1   4  14       19.88       16.64      2.24 o 
   2   4  14        0.33       -0.37      2.05 o 
   3   4  14      226.05      221.25      4.54 o 
   4   4  14       67.83       60.71      4.58 o 
   5   4  14        7.82        6.50      2.77 o 
   6   4  14       11.38        8.94      2.91 o 
   7   4  14        9.49       13.57      2.84 o 
   8   4  14       33.49       28.28      5.46 o 
   9   4  14        0.01       -3.88      7.43 o 
  -6   5  14        5.16        4.26      5.63 o 
  -5   5  14        0.04        2.02      3.90 o 
  -4   5  14       36.76       36.26      4.10 o 
  -3   5  14        6.23        5.89      3.38 o 
  -2   5  14        4.45        4.03      3.05 o 
  -1   5  14        1.09       -0.62      2.80 o 
   0   5  14        4.43        8.24      2.95 o 
   1   5  14      151.23      144.25      6.36 o 
   2   5  14        5.09        1.53      3.26 o 
   3   5  14        0.12       -0.76      3.83 o 
   7   5  14       21.60        2.43      9.89 o 
 -11   0  15       35.16       44.35      5.65 o 
  -9   0  15       35.75       46.49      4.76 o 
  -7   0  15       22.87       21.05      3.81 o 
  -5   0  15       82.81       82.05      4.60 o 
  -3   0  15       49.61       46.12      2.42 o 
  -1   0  15      927.92      870.21      9.40 o 
   1   0  15      205.12      222.52      2.95 o 
   3   0  15     1229.66     1285.88      8.66 o 
   5   0  15        0.00        2.61      1.17 o 
   7   0  15      237.66      214.97      5.71 o 
   9   0  15       13.39       10.47      3.44 o 
  11   0  15        9.05       14.12      3.98 o 
 -13   1  15       14.98       15.52      8.37 o 
 -12   1  15       24.57       29.90      4.61 o 
 -11   1  15        2.12        4.22      3.48 o 
 -10   1  15       51.42       62.31      4.31 o 
  -9   1  15        4.92        3.48      3.32 o 
  -8   1  15      190.58      189.91      5.70 o 
  -7   1  15        7.57        7.52      1.98 o 
  -6   1  15       61.24       63.22      2.88 o 
  -5   1  15       26.16       28.36      2.27 o 
  -4   1  15      239.21      231.19      3.25 o 
  -3   1  15       42.36       39.24      1.72 o 
  -2   1  15        0.01       -0.11      1.24 o 
  -1   1  15       60.53       45.04      1.33 o 
   0   1  15      429.73      423.71      3.54 o 
   1   1  15       62.38       60.85      1.73 o 
   2   1  15       23.08       22.31      1.35 o 
   3   1  15      458.80      470.41      3.94 o 
   4   1  15       39.51       35.03      1.05 o 
   5   1  15      103.17      103.93      1.95 o 
   6   1  15      199.36      191.54      3.66 o 
   7   1  15       11.46       12.22      1.67 o 
   8   1  15        0.26       -0.19      1.57 o 
   9   1  15       25.50       33.24      2.77 o 
  10   1  15       44.73       47.00      3.93 o 
  11   1  15        7.11        4.08      3.51 o 
  12   1  15        9.78        7.54      3.84 o 
  13   1  15        6.03        5.89      7.94 o 
 -11   2  15       49.10       55.50      5.39 o 
 -10   2  15       19.90       15.67      3.50 o 
  -9   2  15       42.45       53.25      4.06 o 
  -8   2  15       28.20       21.20      3.38 o 
  -7   2  15      185.36      173.01      4.44 o 
  -6   2  15        2.97       -0.78      1.57 o 
  -5   2  15      286.38      297.46     10.08 o 
  -4   2  15       28.93       33.85      2.59 o 
  -3   2  15      176.07      159.00      3.25 o 
  -2   2  15        3.34        1.92      1.50 o 
  -1   2  15       72.00       74.89      1.99 o 
   0   2  15     1039.39     1051.86     13.30 o 
   1   2  15      298.21      295.98      5.02 o 
   2   2  15      295.49      304.15      4.50 o 
   3   2  15        0.04        0.37      1.56 o 
   4   2  15      204.46      178.92      2.22 o 
   5   2  15       68.93       63.39      1.89 o 
   6   2  15      200.02      183.29      2.77 o 
   7   2  15       26.84       21.98      2.02 o 
   8   2  15        1.08        1.37      2.58 o 
   9   2  15      103.67       96.57      3.89 o 
  10   2  15       39.63       43.94      4.14 o 
  11   2  15        0.00        2.05      3.72 o 
  12   2  15        0.26        3.58      9.21 o 
  -9   3  15        1.09        1.10      3.27 o 
  -8   3  15        9.17        6.20      3.44 o 
  -7   3  15       29.67       30.46      3.59 o 
  -6   3  15       14.55       16.69      3.10 o 
  -5   3  15       57.79       41.58      2.24 o 
  -4   3  15        3.98        6.57      1.95 o 
  -3   3  15       69.82       66.24      2.50 o 
  -2   3  15       23.69       26.45      1.79 o 
  -1   3  15       65.59       71.72      2.02 o 
   0   3  15        2.48        2.25      1.43 o 
   1   3  15      441.61      442.20      4.80 o 
   2   3  15      134.93      136.19      2.18 o 
   3   3  15       37.16       26.04      1.74 o 
   4   3  15       51.90       61.16      2.54 o 
   5   3  15       60.49       54.97      2.42 o 
   6   3  15       28.52       28.08      2.20 o 
   7   3  15       84.85       86.22      3.36 o 
   8   3  15      106.84      110.04      3.95 o 
   9   3  15        7.43        8.59      2.99 o 
  10   3  15       17.35       17.69      4.03 o 
  11   3  15       21.15       30.65     10.12 o 
  -8   4  15       29.51       26.08      6.79 o 
  -7   4  15        1.42        1.70      3.38 o 
  -6   4  15        0.42        1.53      2.88 o 
  -5   4  15        0.50        0.58      2.69 o 
  -4   4  15       11.50       10.90      2.67 o 
  -3   4  15        4.06        5.12      2.10 o 
  -2   4  15       49.14       44.49      2.38 o 
  -1   4  15        3.25        3.79      1.72 o 
   0   4  15      188.87      183.20      4.00 o 
   1   4  15       27.11       29.53      2.58 o 
   2   4  15        0.01        1.22      2.01 o 
   3   4  15        2.10       -0.13      2.94 o 
   4   4  15      260.03      257.79      7.31 o 
   5   4  15       23.08       19.91      3.26 o 
   6   4  15        4.84        7.42      2.66 o 
   7   4  15        2.17        0.18      2.97 o 
   8   4  15       25.16       28.39      6.63 o 
   9   4  15        4.84        3.50      7.78 o 
  -6   5  15      106.78       92.48     12.35 o 
  -5   5  15       16.17       15.82      5.76 o 
  -4   5  15        0.87        0.33      3.51 o 
  -3   5  15       16.67       13.79      3.57 o 
  -2   5  15       13.24       10.77      3.40 o 
  -1   5  15       32.38       31.94      3.56 o 
   0   5  15        0.01        1.55      2.90 o 
   1   5  15        8.50        5.15      3.68 o 
   2   5  15       29.19       32.38      4.56 o 
   3   5  15        2.97        1.20      3.93 o 
   4   5  15       22.74       18.27      8.72 o 
 -12   0  16       98.21       87.53     11.90 o 
 -10   0  16       40.43       50.17      6.63 o 
  -8   0  16      637.96      682.92     13.53 o 
  -6   0  16        0.01        0.14      1.57 o 
  -4   0  16     1049.50     1099.20     23.94 o 
  -2   0  16       78.99       75.17      2.93 o 
   0   0  16      899.06      846.39     11.85 o 
   2   0  16      145.10      140.95      3.91 o 
   4   0  16      637.31      659.61      6.56 o 
   6   0  16       43.37       36.58      1.39 o 
   8   0  16      192.71      219.61     12.41 o 
  10   0  16        3.89        6.79      4.93 o 
  12   0  16       17.95       16.92      7.88 o 
 -12   1  16        4.67        2.12      5.52 o 
 -11   1  16       76.86       96.26      5.41 o 
 -10   1  16        0.16        0.07      3.29 o 
  -9   1  16        3.99        5.29      3.48 o 
  -8   1  16        6.44        6.99      3.50 o 
  -7   1  16      229.36      211.33      6.61 o 
  -6   1  16      229.09      189.65      3.53 o 
  -5   1  16      169.60      166.66      3.27 o 
  -4   1  16      187.85      174.33      3.58 o 
  -3   1  16        0.25        2.11      1.47 o 
  -2   1  16        9.16       10.03      1.50 o 
  -1   1  16      555.49      579.62      5.12 o 
   0   1  16     1015.54     1064.86      7.37 o 
   1   1  16        4.32       13.26      1.67 o 
   2   1  16      179.54      184.74      2.48 o 
   3   1  16      169.82      155.82      2.99 o 
   4   1  16        2.79        2.07      1.22 o 
   5   1  16        0.02        2.02      1.32 o 
   6   1  16        1.83        1.49      1.37 o 
   7   1  16      224.07      231.56      3.75 o 
   8   1  16        0.95        0.51      1.88 o 
   9   1  16        1.21        0.17      3.02 o 
  10   1  16        5.58        8.00      3.05 o 
  11   1  16       73.42       74.16      5.24 o 
  12   1  16        1.86       -2.49      7.04 o 
 -11   2  16        6.44        7.61      5.43 o 
 -10   2  16       10.24        4.94      3.49 o 
  -9   2  16        0.63       -0.04      3.39 o 
  -8   2  16        9.62        9.96      3.35 o 
  -7   2  16        1.60       -0.39      3.22 o 
  -6   2  16      390.05      342.53      6.25 o 
  -5   2  16      232.69      207.91      5.48 o 
  -4   2  16       53.75       49.40      2.79 o 
  -3   2  16      756.50      768.99      6.10 o 
  -2   2  16     1220.12     1226.05     18.47 o 
  -1   2  16      187.13      193.16      3.37 o 
   0   2  16       70.43       64.45      1.91 o 
   1   2  16      322.04      318.13      4.80 o 
   2   2  16       13.93       10.99      1.50 o 
   3   2  16        0.56       -0.52      1.65 o 
   4   2  16       80.10       68.15      1.92 o 
   5   2  16       47.44       46.98      1.71 o 
   6   2  16       91.22       93.60      2.59 o 
   7   2  16       69.18       65.53      2.93 o 
   8   2  16        9.46        9.98      2.61 o 
   9   2  16        0.86        1.84      2.64 o 
  10   2  16       14.77       13.97      3.35 o 
  11   2  16        0.18        0.19      5.22 o 
  -9   3  16       35.37       41.21      4.60 o 
  -8   3  16       61.80       64.13      4.47 o 
  -7   3  16       38.52       36.94      4.18 o 
  -6   3  16       43.51       50.44      4.31 o 
  -5   3  16       12.61       13.80      1.98 o 
  -4   3  16      148.62      146.64      3.14 o 
  -3   3  16      326.12      333.46      4.89 o 
  -2   3  16       12.64       13.35      1.73 o 
  -1   3  16       83.91       87.41      2.18 o 
   0   3  16        1.30        0.79      1.55 o 
   1   3  16      448.35      464.21      4.08 o 
   2   3  16        1.05        1.34      1.40 o 
   3   3  16       14.38       14.98      1.17 o 
   4   3  16       43.11       48.64      2.74 o 
   5   3  16      320.63      329.74      5.05 o 
   6   3  16        1.35       -0.50      1.97 o 
   7   3  16        0.52        1.55      2.31 o 
   8   3  16       92.20       92.80      3.91 o 
   9   3  16       29.79       31.74      3.79 o 
  10   3  16        3.49        2.46      5.58 o 
  11   3  16        5.90        3.29      8.96 o 
  -8   4  16        1.07        2.72      5.49 o 
  -7   4  16        6.38        6.94      3.98 o 
  -6   4  16       27.60       28.95      3.51 o 
  -5   4  16        2.87        5.77      2.62 o 
  -4   4  16        1.24       -0.79      2.55 o 
  -3   4  16       89.63       86.63      3.26 o 
  -2   4  16        1.36        2.26      2.00 o 
  -1   4  16       41.43       36.95      2.60 o 
   0   4  16        3.95        2.78      2.06 o 
   1   4  16      169.41      164.42      4.08 o 
   2   4  16        9.48        9.11      2.72 o 
   3   4  16       72.46       76.69      4.14 o 
   4   4  16        1.03        0.92      3.29 o 
   5   4  16       47.65       56.10      4.41 o 
   6   4  16        1.71        0.50      2.96 o 
   7   4  16       20.32       21.49      4.07 o 
   8   4  16       36.53       34.38      9.31 o 
   9   4  16       11.74       10.87      8.39 o 
  -6   5  16        8.92       10.51      9.27 o 
  -5   5  16        0.33       -1.21      5.62 o 
  -4   5  16        5.96        5.79      4.51 o 
  -3   5  16       11.88       13.02      3.88 o 
  -2   5  16        2.50        5.10      3.63 o 
  -1   5  16      136.54      137.04      5.77 o 
   0   5  16       14.22       12.51      4.60 o 
   1   5  16       14.94       18.82      5.23 o 
   2   5  16       11.56       12.61      3.81 o 
   3   5  16       20.24       14.33      5.76 o 
 -11   0  17      108.75      135.47      8.90 o 
  -9   0  17        1.33        3.41      5.33 o 
  -7   0  17      165.32      173.11      5.75 o 
  -5   0  17        9.07        6.32      2.65 o 
  -3   0  17      912.03      895.59      9.06 o 
  -1   0  17       26.64       23.18      1.81 o 
   1   0  17     1195.61     1214.03     16.26 o 
   3   0  17        4.10        3.55      2.25 o 
   5   0  17      509.80      487.67     12.86 o 
   7   0  17       11.54       11.40      3.69 o 
   9   0  17       58.53       69.87      4.95 o 
  11   0  17        9.46       11.98      5.64 o 
 -12   1  17       47.12       54.43      7.08 o 
 -11   1  17        0.08        3.35      4.30 o 
 -10   1  17        5.09        6.80      3.52 o 
  -9   1  17       19.46       24.41      4.04 o 
  -8   1  17        0.73       -1.14      3.46 o 
  -7   1  17        0.17        0.06      3.44 o 
  -6   1  17       53.58       40.82      2.52 o 
  -5   1  17       73.51       67.58      2.82 o 
  -4   1  17        4.46        1.75      1.58 o 
  -3   1  17       61.68       51.62      2.22 o 
  -2   1  17       68.34       65.71      2.21 o 
  -1   1  17        1.11       -0.20      1.49 o 
   0   1  17        7.00        9.31      1.70 o 
   1   1  17       25.83       24.19      1.62 o 
   2   1  17      378.19      386.65      4.95 o 
   3   1  17       90.07       86.52      1.95 o 
   4   1  17      219.71      213.35      2.82 o 
   5   1  17      101.45       95.13      2.28 o 
   6   1  17      158.73      147.11      3.24 o 
   7   1  17        1.43        3.01      1.85 o 
   8   1  17       50.72       50.04      2.57 o 
   9   1  17       12.12       11.58      3.17 o 
  10   1  17        8.20        9.41      3.27 o 
  11   1  17        0.35       -3.80      3.80 o 
 -10   2  17       41.47       42.29      4.75 o 
  -9   2  17       23.03       22.90      3.68 o 
  -8   2  17        0.03       -0.09      3.19 o 
  -7   2  17        8.76        8.58      3.18 o 
  -6   2  17      473.19      445.35      6.97 o 
  -5   2  17      112.59      105.03      4.66 o 
  -4   2  17       69.16       63.40      2.97 o 
  -3   2  17       68.25       69.01      2.86 o 
  -2   2  17      286.08      271.15      4.80 o 
  -1   2  17      339.40      341.51      5.26 o 
   0   2  17       71.40       65.45      2.81 o 
   1   2  17      166.21      157.37      3.24 o 
   2   2  17       36.59       35.25      2.25 o 
   3   2  17      508.04      514.93      4.91 o 
   4   2  17        5.10        5.22      1.41 o 
   5   2  17        0.84        0.70      1.31 o 
   6   2  17        2.66        2.87      1.54 o 
   7   2  17      233.00      224.36      4.61 o 
   8   2  17        8.49        9.25      2.82 o 
   9   2  17       17.47       21.15      3.81 o 
  10   2  17       13.93       18.27      4.43 o 
  11   2  17       11.59       16.81      6.40 o 
  -9   3  17        0.67        1.68      5.20 o 
  -8   3  17       19.68       20.30      4.21 o 
  -7   3  17       18.62       21.99      4.20 o 
  -6   3  17       46.21       45.83      4.36 o 
  -5   3  17        0.54        0.32      2.68 o 
  -4   3  17      114.16      114.12      3.20 o 
  -3   3  17      139.94      136.29      4.05 o 
  -2   3  17       61.84       59.69      2.55 o 
  -1   3  17        0.03        0.14      1.72 o 
   0   3  17       90.66       88.80      2.66 o 
   1   3  17       24.74       24.15      1.95 o 
   2   3  17      185.79      171.86      2.88 o 
   3   3  17       71.53       57.55      3.08 o 
   4   3  17       13.83       13.40      2.66 o 
   5   3  17      154.09      143.93      4.14 o 
   6   3  17      130.05      127.78      4.23 o 
   7   3  17        0.09        0.25      2.62 o 
   8   3  17       15.83        8.70      3.14 o 
   9   3  17        9.46        7.65      4.42 o 
  10   3  17       22.06       18.70      6.47 o 
  -8   4  17       12.07        8.96      6.40 o 
  -7   4  17       44.73       42.71      5.61 o 
  -6   4  17        8.62        4.88      3.49 o 
  -5   4  17        1.27        0.39      2.86 o 
  -4   4  17      112.40      115.40      4.30 o 
  -3   4  17       62.34       54.82      2.97 o 
  -2   4  17      158.72      146.55      4.01 o 
  -1   4  17        8.05        8.39      2.60 o 
   0   4  17      130.70      121.57      3.54 o 
   1   4  17       10.54        7.81      2.73 o 
   2   4  17       48.30       54.41      3.98 o 
   3   4  17       34.01       34.04      3.51 o 
   4   4  17       32.32       26.12      4.00 o 
   5   4  17        2.67        5.61      3.44 o 
   6   4  17        0.08       -0.52      3.21 o 
   7   4  17       45.37       40.44      5.88 o 
   8   4  17        1.16        6.88      8.13 o 
  -4   5  17        0.02       11.38      7.07 o 
  -3   5  17        4.14       -2.76      5.65 o 
  -2   5  17        4.93        1.00      6.78 o 
  -1   5  17       84.13       78.86     10.57 o 
   0   5  17       47.67       46.53      6.19 o 
   1   5  17       21.45       23.03      5.01 o 
   2   5  17       48.33       64.69      6.98 o 
   3   5  17      141.80      163.27     12.61 o 
 -12   0  18       33.81       33.83      9.59 o 
 -10   0  18        4.38        7.06      4.64 o 
  -8   0  18        0.02        3.03      4.22 o 
  -6   0  18       77.15       81.74      4.17 o 
  -4   0  18      221.20      172.92      5.69 o 
  -2   0  18      919.51      892.93     10.80 o 
   0   0  18        6.78        9.12      1.52 o 
   2   0  18     2759.43     2929.51     31.01 o 
   4   0  18        6.20        6.31      2.00 o 
   6   0  18      196.27      196.32      6.65 o 
   8   0  18       45.01       56.29      4.68 o 
  10   0  18        4.13        5.10      5.51 o 
 -11   1  18        0.24        3.66      5.25 o 
 -10   1  18        2.00        2.91      3.53 o 
  -9   1  18        5.49        4.39      3.87 o 
  -8   1  18        4.55        4.51      3.57 o 
  -7   1  18        1.58        0.24      3.42 o 
  -6   1  18       30.14       36.03      3.90 o 
  -5   1  18        0.54        1.01      1.82 o 
  -4   1  18      228.21      200.42      3.75 o 
  -3   1  18        2.05        1.58      2.08 o 
  -2   1  18      110.49      117.84      2.70 o 
  -1   1  18       41.15       37.59      1.91 o 
   0   1  18      272.59      270.52      4.09 o 
   1   1  18       46.76       47.53      2.00 o 
   2   1  18      835.22      852.50      7.60 o 
   3   1  18       48.56       47.10      1.78 o 
   4   1  18       10.65       11.37      1.66 o 
   5   1  18      127.61      135.79      2.69 o 
   6   1  18      118.37      114.97      2.73 o 
   7   1  18       19.73       21.15      2.56 o 
   8   1  18        1.10        2.91      2.37 o 
   9   1  18       34.86       34.57      3.70 o 
  10   1  18        1.84        3.55      3.31 o 
  11   1  18        1.09       -5.56      5.56 o 
 -10   2  18        2.28       -0.93      7.36 o 
  -9   2  18       70.08       68.94      4.69 o 
  -8   2  18       84.61       84.79      4.67 o 
  -7   2  18       16.28       13.12      3.84 o 
  -6   2  18       26.76       25.81      4.64 o 
  -5   2  18      251.13      274.84     11.02 o 
  -4   2  18      241.84      248.77      5.43 o 
  -3   2  18      120.33      107.44      2.77 o 
  -2   2  18        3.47        3.46      1.53 o 
  -1   2  18        7.52        9.32      1.89 o 
   0   2  18        0.73        1.06      1.70 o 
   1   2  18      131.29      124.01      2.87 o 
   2   2  18        9.90        9.79      1.61 o 
   3   2  18      133.44      135.21      3.23 o 
   4   2  18       64.59       67.32      2.43 o 
   5   2  18       14.59       12.28      2.31 o 
   6   2  18        0.36        1.95      2.05 o 
   7   2  18       58.95       60.24      3.94 o 
   8   2  18        0.24       -0.15      2.85 o 
   9   2  18       20.52       22.06      3.91 o 
  10   2  18       64.09       70.59      5.62 o 
  -9   3  18       44.38       35.26      9.33 o 
  -8   3  18        0.97        3.01      4.56 o 
  -7   3  18       32.64       31.93      4.43 o 
  -6   3  18        2.50        1.80      3.76 o 
  -5   3  18      104.73      103.42      5.32 o 
  -4   3  18        6.78        5.84      2.24 o 
  -3   3  18      232.71      240.52      5.53 o 
  -2   3  18      166.34      169.53      4.12 o 
  -1   3  18       20.91       20.83      2.38 o 
   0   3  18       14.64       18.84      2.39 o 
   1   3  18       66.53       61.92      2.58 o 
   2   3  18       88.35       88.79      2.57 o 
   3   3  18       79.31       77.51      2.92 o 
   4   3  18        0.27       -0.62      2.35 o 
   5   3  18        0.39        0.62      2.42 o 
   6   3  18       32.18       33.23      3.17 o 
   7   3  18       12.94       17.28      2.99 o 
   8   3  18       30.17       31.07      4.00 o 
   9   3  18        9.15       10.44      5.79 o 
  10   3  18       17.37       22.08      9.53 o 
  -8   4  18       15.81       18.59      6.49 o 
  -7   4  18       94.27      109.46      9.89 o 
  -6   4  18        0.01       -0.19      3.59 o 
  -5   4  18       34.95       33.14      3.39 o 
  -4   4  18       57.23       61.03      3.72 o 
  -3   4  18       12.28       14.36      3.27 o 
  -2   4  18       10.25       14.18      2.64 o 
  -1   4  18        0.02        0.20      2.54 o 
   0   4  18        2.50       -0.67      2.58 o 
   1   4  18      121.05      133.58      4.60 o 
   2   4  18        4.22        4.88      3.03 o 
   3   4  18        6.82        9.88      3.10 o 
   4   4  18        5.32        4.49      3.36 o 
   5   4  18       21.34       25.71      3.92 o 
   6   4  18        0.48        2.84      3.87 o 
   7   4  18       41.82       39.52      7.52 o 
   8   4  18        4.69       19.11      9.07 o 
  -4   5  18       33.67       24.77      9.38 o 
  -3   5  18       69.84       64.79     10.12 o 
  -1   5  18       21.44       15.61      8.07 o 
   0   5  18       16.79        9.64      5.57 o 
   1   5  18        0.16       -4.34      4.35 o 
   2   5  18        0.04       -5.82      5.91 o 
   3   5  18       38.71       37.37     10.35 o 
 -11   0  19        3.33        6.36      8.62 o 
  -9   0  19       86.91       89.05      6.43 o 
  -7   0  19       25.06       19.89      4.61 o 
  -5   0  19      558.87      539.99     18.84 o 
  -3   0  19       47.29       34.78      3.88 o 
  -1   0  19      437.06      444.12      6.28 o 
   1   0  19      131.22      125.78      3.54 o 
   3   0  19        0.15        0.68      2.44 o 
   5   0  19      248.41      254.07      7.41 o 
   7   0  19        6.73        4.41      3.78 o 
   9   0  19       76.20       70.81      7.44 o 
 -11   1  19        5.24        3.28      7.86 o 
 -10   1  19       53.85       68.56      8.63 o 
  -9   1  19       70.12       86.17      4.90 o 
  -8   1  19        4.61        8.54      3.40 o 
  -7   1  19       34.82       35.42      3.60 o 
  -6   1  19       28.50       30.83      4.12 o 
  -5   1  19       65.67       61.63      3.44 o 
  -4   1  19      303.24      252.77      5.28 o 
  -3   1  19        0.89       -2.55      2.55 o 
  -2   1  19      293.96      294.54      4.25 o 
  -1   1  19      389.04      387.83      8.45 o 
   0   1  19      733.99      759.06      9.31 o 
   1   1  19        2.37       10.86      1.50 o 
   2   1  19      179.23      186.63      3.19 o 
   3   1  19       75.99       69.57      2.01 o 
   4   1  19        0.04       -0.17      1.59 o 
   5   1  19       83.20       81.80      2.72 o 
   6   1  19       29.86       33.40      2.28 o 
   7   1  19       20.08       24.28      3.34 o 
   8   1  19        1.55        3.16      3.09 o 
   9   1  19       10.10        7.95      3.31 o 
  10   1  19       15.50       11.51      5.93 o 
  11   1  19       12.69        4.41      9.22 o 
 -10   2  19        0.04       -7.59      7.59 o 
  -9   2  19       27.94       37.98      5.11 o 
  -8   2  19       11.36       14.28      3.60 o 
  -7   2  19       72.59       73.93      5.09 o 
  -6   2  19        5.15        5.00      4.33 o 
  -5   2  19       51.26       56.67      4.46 o 
  -4   2  19        6.41        5.29      3.42 o 
  -3   2  19       32.91       27.94      2.39 o 
  -2   2  19        8.71        7.51      1.95 o 
  -1   2  19       12.54       11.53      1.88 o 
   0   2  19       13.14       16.43      1.91 o 
   1   2  19       42.98       38.78      2.12 o 
   2   2  19       12.00       10.08      2.00 o 
   3   2  19      168.09      166.71      3.54 o 
   4   2  19      102.79      101.70      3.47 o 
   5   2  19        0.39        0.89      2.30 o 
   6   2  19       30.10       27.98      2.52 o 
   7   2  19      138.62      131.78      4.74 o 
   8   2  19       33.48       32.81      4.09 o 
   9   2  19        5.35        1.08      4.67 o 
  10   2  19       17.28       30.00      9.03 o 
  -9   3  19       26.79       29.81      9.33 o 
  -8   3  19        2.69       -3.30      4.96 o 
  -7   3  19        3.48        2.44      3.87 o 
  -6   3  19        6.06        5.48      3.69 o 
  -5   3  19       36.34       41.73      3.97 o 
  -4   3  19        3.74        2.83      2.31 o 
  -3   3  19       56.33       55.30      2.82 o 
  -2   3  19       40.47       40.51      2.75 o 
  -1   3  19       53.75       51.34      2.81 o 
   0   3  19      153.24      149.76      3.74 o 
   1   3  19       53.33       52.27      2.42 o 
   2   3  19       28.35       22.04      2.29 o 
   3   3  19       92.53       85.71      4.16 o 
   4   3  19       98.49      101.44      3.78 o 
   5   3  19       52.09       57.34      3.16 o 
   6   3  19        2.31        4.97      2.73 o 
   7   3  19       27.85       31.76      3.36 o 
   8   3  19       23.77       30.64      4.91 o 
   9   3  19       79.54       73.96     11.62 o 
  -7   4  19        2.78        6.31      6.37 o 
  -6   4  19       37.26       39.52      4.94 o 
  -5   4  19        9.76       11.29      4.23 o 
  -4   4  19        9.55       15.73      3.38 o 
  -3   4  19        5.86        4.02      3.11 o 
  -2   4  19       69.59       70.30      3.41 o 
  -1   4  19       30.10       30.33      3.19 o 
   0   4  19       35.54       37.27      3.52 o 
   1   4  19      123.32      131.17      5.65 o 
   2   4  19       40.95       49.09      3.79 o 
   3   4  19       11.99       12.34      3.28 o 
   4   4  19       55.35       54.41      4.53 o 
   5   4  19       38.50       43.13      5.07 o 
   6   4  19       16.45       10.68      5.10 o 
   7   4  19        5.21        8.08      6.19 o 
  -3   5  19       24.10       41.75      8.66 o 
   0   5  19       28.67       21.26      8.24 o 
   1   5  19       10.75       12.84      5.05 o 
   2   5  19        9.41       16.98      6.22 o 
 -10   0  20      199.93      249.10     16.81 o 
  -8   0  20      132.65      141.38      7.26 o 
  -6   0  20        0.82        3.12      4.76 o 
  -4   0  20      324.38      301.11     13.62 o 
  -2   0  20      143.09      114.22      8.09 o 
   0   0  20       83.85       75.38      3.70 o 
   2   0  20       30.96       30.87      2.64 o 
   4   0  20      808.00      889.00      9.84 o 
   6   0  20      100.48      106.46      5.36 o 
   8   0  20      115.51      127.16      6.37 o 
 -11   1  20        0.07        3.68      8.03 o 
 -10   1  20       13.64       14.61      8.20 o 
  -9   1  20        1.35       -2.43      3.91 o 
  -8   1  20       70.88       66.87      4.94 o 
  -7   1  20       41.97       37.89      4.28 o 
  -6   1  20      115.68      112.82      5.26 o 
  -5   1  20       67.25       65.20      4.37 o 
  -4   1  20      115.93      106.45      4.14 o 
  -3   1  20      121.69      121.75      4.64 o 
  -2   1  20      117.80      116.54      3.05 o 
  -1   1  20      103.74      104.08      3.41 o 
   0   1  20      409.31      421.38      5.15 o 
   1   1  20       27.48       26.68      1.81 o 
   2   1  20        3.19        3.20      1.66 o 
   3   1  20      103.44      108.26      2.91 o 
   4   1  20      190.85      201.94      3.40 o 
   5   1  20       85.64       86.14      3.11 o 
   6   1  20       10.63       13.87      2.08 o 
   7   1  20       45.80       48.57      4.03 o 
   8   1  20       19.67       19.84      3.69 o 
   9   1  20       25.89       28.71      3.91 o 
  11   1  20        0.00       -0.57     10.09 o 
 -10   2  20       61.33       48.06     10.97 o 
  -9   2  20        8.53       12.47      7.57 o 
  -8   2  20        1.19        5.45      3.48 o 
  -7   2  20       62.79       72.17      5.85 o 
  -6   2  20       39.70       36.98      4.22 o 
  -5   2  20       51.68       54.02      4.29 o 
  -4   2  20       19.22       19.31      3.68 o 
  -3   2  20      169.36      175.62      4.22 o 
  -2   2  20        1.70       -1.42      2.14 o 
  -1   2  20        0.01        0.94      1.82 o 
   0   2  20       38.52       35.48      2.76 o 
   1   2  20      200.13      206.91      4.07 o 
   2   2  20       13.38       13.41      2.12 o 
   3   2  20       10.56       12.92      2.15 o 
   4   2  20       25.90       28.31      2.26 o 
   5   2  20        7.03        6.98      2.41 o 
   6   2  20        0.70        1.18      2.27 o 
   7   2  20      111.66      114.71      4.83 o 
   8   2  20       45.17       48.25      4.48 o 
   9   2  20        0.11        1.35      4.66 o 
  10   2  20        0.29        5.24      8.22 o 
  -9   3  20        3.58       -2.21      8.51 o 
  -8   3  20        1.09       -0.64      6.10 o 
  -7   3  20        0.85        2.51      4.87 o 
  -6   3  20       22.42       28.36      4.32 o 
  -5   3  20       13.70       18.44      3.62 o 
  -4   3  20       54.63       46.09      3.99 o 
  -3   3  20        7.48        7.49      2.47 o 
  -2   3  20      151.46      160.48      3.95 o 
  -1   3  20      133.27      129.10      3.85 o 
   0   3  20       32.71       35.06      2.75 o 
   1   3  20      102.03      107.65      3.27 o 
   2   3  20       82.09       78.97      3.51 o 
   3   3  20      128.06      123.76      4.79 o 
   4   3  20       18.29       22.72      2.92 o 
   5   3  20        1.31        4.58      2.82 o 
   6   3  20       74.36       65.58      3.94 o 
   7   3  20        0.03       -3.17      3.17 o 
   8   3  20        6.72        6.53      8.49 o 
  -6   4  20        2.37        9.20      8.24 o 
  -5   4  20        2.72        0.42      4.24 o 
  -4   4  20        0.00        0.52      3.90 o 
  -3   4  20       33.67       41.67      4.08 o 
  -2   4  20        3.73        4.60      2.99 o 
  -1   4  20      310.91      323.74      6.69 o 
   0   4  20       32.25       43.01      3.81 o 
   1   4  20       44.26       46.99      4.45 o 
   2   4  20        5.24        4.95      3.51 o 
   3   4  20       16.43       11.50      3.85 o 
   4   4  20       19.91       19.89      4.32 o 
   5   4  20      104.91      107.27      7.85 o 
   6   4  20       29.19       27.40      5.48 o 
  -9   0  21        0.13       -1.27      8.41 o 
  -7   0  21       11.80       19.32      5.81 o 
  -5   0  21       15.72       19.15      5.28 o 
  -3   0  21      102.10       92.76     10.04 o 
  -1   0  21       66.64       58.38      3.67 o 
   1   0  21      380.62      359.38      6.84 o 
   3   0  21       61.62       64.27      3.36 o 
   5   0  21        0.62       -0.85      2.95 o 
   7   0  21        0.18        0.46      3.93 o 
 -10   1  21        0.50        3.84      7.84 o 
  -9   1  21       10.86       12.72      8.13 o 
  -8   1  21        0.06        1.75      3.85 o 
  -7   1  21       14.76       13.61      3.85 o 
  -6   1  21       68.78       68.34      4.84 o 
  -5   1  21        1.36        4.86      3.37 o 
  -4   1  21       30.10       30.86      3.75 o 
  -3   1  21      217.12      226.15     11.21 o 
  -2   1  21       11.22        7.61      2.22 o 
  -1   1  21       12.12       12.22      2.36 o 
   0   1  21       37.60       39.81      2.50 o 
   1   1  21       94.41       98.63      3.25 o 
   2   1  21       60.12       56.58      2.17 o 
   3   1  21      144.84      146.29      3.79 o 
   4   1  21      162.66      165.49      3.51 o 
   5   1  21       81.87       86.06      3.10 o 
   6   1  21       32.91       35.52      2.74 o 
   7   1  21       10.02       11.84      3.11 o 
   8   1  21       15.70       17.24      3.68 o 
   9   1  21       51.34       59.76      8.74 o 
  -9   2  21        1.02        2.58      7.76 o 
  -8   2  21        2.89        1.01      4.84 o 
  -7   2  21        0.16        1.62      4.60 o 
  -6   2  21       69.98       86.44      5.20 o 
  -5   2  21        5.66        5.00      3.55 o 
  -4   2  21       20.05       21.27      3.16 o 
  -3   2  21       11.90        8.44      2.48 o 
  -2   2  21       66.18       70.27      3.06 o 
  -1   2  21        8.06        9.94      2.55 o 
   0   2  21       82.48       85.99      3.64 o 
   1   2  21        3.24        4.53      2.16 o 
   2   2  21       10.75        8.43      2.37 o 
   3   2  21        2.66        2.22      2.05 o 
   4   2  21      129.20      128.22      3.92 o 
   5   2  21       27.03       29.06      2.80 o 
   6   2  21        3.27        3.01      2.18 o 
   7   2  21       14.03       15.18      3.39 o 
   8   2  21       29.15       30.00      5.27 o 
   9   2  21        6.39        8.92      5.57 o 
  -7   3  21       22.90       27.54      5.56 o 
  -6   3  21        2.50       -0.08      4.74 o 
  -5   3  21      168.32      192.73      6.14 o 
  -4   3  21       60.40       58.93      4.38 o 
  -3   3  21      158.29      185.89      4.47 o 
  -2   3  21       14.93       11.79      2.55 o 
  -1   3  21       35.43       34.95      2.92 o 
   0   3  21        0.03        1.38      2.27 o 
   1   3  21       31.63       34.47      2.61 o 
   2   3  21        9.81       11.03      3.29 o 
   3   3  21      117.83      129.21      4.69 o 
   4   3  21       19.29       16.05      2.89 o 
   5   3  21        0.15        1.25      2.99 o 
   6   3  21       15.17       16.63      3.48 o 
   7   3  21       43.50       48.82      8.35 o 
  -5   4  21        0.39       -0.70      6.05 o 
  -4   4  21       86.44       82.39      6.64 o 
  -3   4  21        0.32       -7.25      7.25 o 
  -2   4  21        1.94        1.73      4.41 o 
  -1   4  21       15.70       15.73      4.06 o 
   0   4  21        1.53        1.50      5.48 o 
   1   4  21        2.91        0.89      4.34 o 
   2   4  21       68.77       69.50      5.28 o 
   3   4  21        0.53        1.93      3.83 o 
   4   4  21        0.55        5.44      4.84 o 
   5   4  21       15.31       16.31      6.37 o 
  -8   0  22       26.68       30.39      6.60 o 
  -6   0  22       41.99       48.67      6.33 o 
  -4   0  22       81.03       64.13      6.36 o 
  -2   0  22      431.56      425.91     10.47 o 
   0   0  22        0.29       -0.68      3.04 o 
   2   0  22     1062.56     1136.76     19.21 o 
   4   0  22       54.57       62.39      3.55 o 
   6   0  22       25.66       28.65      3.55 o 
   8   0  22        1.05        2.79      3.96 o 
  -9   1  22       18.78       11.96      8.24 o 
  -8   1  22        1.67       -3.61      6.02 o 
  -7   1  22       20.02       18.11      4.07 o 
  -6   1  22       56.04       60.96      4.81 o 
  -5   1  22       41.13       45.91      4.40 o 
  -4   1  22        1.07       -0.10      2.95 o 
  -3   1  22       29.44       24.88      2.98 o 
  -2   1  22      223.07      233.62      5.89 o 
  -1   1  22      154.14      166.21      4.67 o 
   0   1  22        3.86        5.08      2.49 o 
   1   1  22       53.30       50.43      2.85 o 
   2   1  22      122.98      127.63      2.89 o 
   3   1  22      185.39      193.07      4.30 o 
   4   1  22       18.50       22.11      2.41 o 
   5   1  22        4.46        6.29      2.52 o 
   6   1  22        0.07       -1.12      2.51 o 
   7   1  22        0.50        0.09      2.68 o 
   8   1  22       21.53       29.09      4.76 o 
  -8   2  22       17.93       20.65      8.94 o 
  -7   2  22        0.30       -0.50      4.46 o 
  -6   2  22        0.59        2.36      3.29 o 
  -5   2  22        4.69        2.33      3.64 o 
  -4   2  22       20.18       17.33      3.09 o 
  -3   2  22        0.27        0.07      2.34 o 
  -2   2  22        8.61        7.37      2.27 o 
  -1   2  22       10.32       11.36      2.53 o 
   0   2  22       92.47       95.96      3.98 o 
   1   2  22       57.99       61.75      2.88 o 
   2   2  22       38.47       42.07      2.84 o 
   3   2  22        0.39        0.78      2.62 o 
   4   2  22       60.94       56.59      3.36 o 
   5   2  22       44.33       46.82      3.23 o 
   6   2  22       15.83       17.76      3.34 o 
   7   2  22        0.02       -1.34      3.69 o 
   8   2  22       16.84       16.01      5.09 o 
   9   2  22       10.81       15.46      9.00 o 
  -7   3  22       10.74       11.98      9.59 o 
  -6   3  22        0.99        0.31      4.09 o 
  -5   3  22        0.12        4.63      3.69 o 
  -4   3  22       82.79       83.87      4.81 o 
  -3   3  22       21.57       17.45      3.53 o 
  -2   3  22       15.00       17.87      2.47 o 
  -1   3  22       12.78       15.83      2.62 o 
   0   3  22       32.90       37.58      3.18 o 
   1   3  22       19.53       22.12      3.56 o 
   2   3  22       23.43       28.99      3.26 o 
   3   3  22      129.33      143.20      4.80 o 
   4   3  22       21.84       17.16      3.05 o 
   5   3  22        3.40        4.94      2.95 o 
   6   3  22       14.26       17.05      4.44 o 
   7   3  22       42.15       47.54     11.69 o 
  -4   4  22       18.78        9.24     10.09 o 
  -3   4  22       62.68       55.36     10.38 o 
  -2   4  22        8.37        6.81      7.80 o 
  -1   4  22       78.24       73.95     10.45 o 
   0   4  22       29.26       31.19      6.15 o 
   1   4  22       53.35       56.70      6.05 o 
   2   4  22        0.62       -0.98      4.78 o 
   3   4  22       70.71       77.64      7.41 o 
  -7   0  23       61.62       74.01      7.80 o 
  -5   0  23       25.23       18.96      5.56 o 
  -3   0  23       17.12        9.61      5.05 o 
  -1   0  23      145.89      156.27      6.70 o 
   1   0  23       11.40       12.42      3.54 o 
   3   0  23        0.78        0.86      2.42 o 
   5   0  23        4.77        2.01      2.80 o 
   7   0  23       90.71      101.80      6.32 o 
  -7   1  23       10.74       13.13      4.74 o 
  -6   1  23       33.00       32.13      4.39 o 
  -5   1  23       66.88       71.23      4.49 o 
  -4   1  23       50.32       61.08      4.14 o 
  -3   1  23       15.84       12.81      3.66 o 
  -2   1  23       49.65       44.39      4.33 o 
  -1   1  23       17.78       20.82      3.05 o 
   0   1  23      155.55      173.60      4.24 o 
   1   1  23       83.82       88.33      3.39 o 
   2   1  23       13.22       13.48      2.48 o 
   3   1  23        3.33        1.48      2.51 o 
   4   1  23       90.00       91.45      3.58 o 
   5   1  23       14.23       16.43      2.79 o 
   6   1  23       93.13       96.13      3.54 o 
   7   1  23       30.48       35.01      4.48 o 
   8   1  23        0.38        2.58      5.32 o 
   9   1  23        5.63       -5.75      8.65 o 
  -7   2  23       19.68       34.50      9.92 o 
  -6   2  23       10.51        7.37      3.91 o 
  -5   2  23        0.83       -0.35      3.42 o 
  -4   2  23        7.01       11.03      3.64 o 
  -3   2  23       67.24       83.47      4.19 o 
  -2   2  23       12.39       13.19      2.85 o 
  -1   2  23        1.71        3.67      2.83 o 
   0   2  23        2.55        1.01      2.54 o 
   1   2  23       86.02       87.95      3.23 o 
   2   2  23       44.33       52.75      3.05 o 
   3   2  23       40.48       44.52      3.41 o 
   4   2  23        0.01        0.94      2.79 o 
   5   2  23      169.81      176.76      4.82 o 
   6   2  23       79.54       87.66      4.96 o 
   7   2  23        4.60        7.89      4.81 o 
   8   2  23        7.59        5.73      6.79 o 
  -6   3  23        7.54        2.87      6.31 o 
  -5   3  23        5.89       12.28      6.09 o 
  -4   3  23        1.79       -2.22      4.36 o 
  -3   3  23       13.44       15.71      5.01 o 
  -2   3  23       11.35       14.23      2.73 o 
  -1   3  23       10.48       13.70      2.90 o 
   0   3  23       15.79       22.95      3.23 o 
   1   3  23      108.68      118.45      5.06 o 
   2   3  23       15.56       21.48      3.10 o 
   3   3  23        4.64        2.67      3.22 o 
   4   3  23        8.61        7.20      3.73 o 
   5   3  23       13.49       10.76      4.29 o 
   6   3  23       36.86       35.00     10.52 o 
  -3   4  23        0.03       -6.63      8.98 o 
  -1   4  23        0.53       -3.77      9.35 o 
   0   4  23       63.12       46.77      6.86 o 
   1   4  23        0.65        8.22      8.77 o 
   2   4  23        3.13      -10.47     10.47 o 
   3   4  23        0.07        2.67      9.60 o 
  -6   0  24       11.00        9.31      6.07 o 
  -4   0  24      205.75      219.88      9.95 o 
  -2   0  24       23.43       28.46      4.63 o 
   0   0  24      150.46      168.37      8.34 o 
   2   0  24       19.39       20.76      3.99 o 
   4   0  24        0.57        0.96      2.94 o 
   6   0  24        2.18        6.29      4.30 o 
  -7   1  24       28.99       20.33      9.91 o 
  -6   1  24       10.42        9.76      4.13 o 
  -5   1  24        0.87        4.71      3.56 o 
  -4   1  24       18.12       18.56      4.42 o 
  -3   1  24       63.95       70.94      4.88 o 
  -2   1  24        0.19       -2.21      3.68 o 
  -1   1  24       18.50       19.53      2.89 o 
   0   1  24        1.30        1.82      2.73 o 
   1   1  24        0.67        1.49      2.79 o 
   2   1  24        2.89        2.62      2.60 o 
   3   1  24      121.46      123.02      3.74 o 
   4   1  24       27.51       29.14      3.04 o 
   5   1  24       21.40       21.69      2.97 o 
   6   1  24        1.63        4.48      2.59 o 
   7   1  24       19.26       21.25      4.84 o 
   8   1  24        3.64        3.74      5.60 o 
  -6   2  24       39.71       46.87      9.93 o 
  -5   2  24        0.30        6.70      3.62 o 
  -4   2  24        0.01        1.71      3.50 o 
  -3   2  24       15.84       17.94      3.92 o 
  -2   2  24      117.65      119.75      4.45 o 
  -1   2  24       69.22       77.82      4.13 o 
   0   2  24       12.66       15.17      2.66 o 
   1   2  24       13.49       16.57      2.68 o 
   2   2  24       32.62       33.25      2.93 o 
   3   2  24       40.45       42.90      3.31 o 
   4   2  24       50.14       55.59      3.59 o 
   5   2  24       72.08       85.26      4.05 o 
   6   2  24       10.64        8.97      4.40 o 
   7   2  24        6.44        8.88      4.99 o 
   8   2  24        4.36       33.49      9.07 o 
  -5   3  24       10.71       17.37      6.12 o 
  -4   3  24        0.07       -3.30      5.36 o 
  -3   3  24       39.25       42.88      8.44 o 
  -2   3  24       33.41       32.80      4.82 o 
  -1   3  24       22.97       26.43      3.93 o 
   0   3  24        0.05       -0.68      4.14 o 
   1   3  24       61.17       57.36      5.16 o 
   2   3  24        9.12       11.51      3.60 o 
   3   3  24        0.24       -0.71      3.86 o 
   4   3  24        5.78        8.94      6.15 o 
   5   3  24        7.60        6.52      6.58 o 
   6   3  24        2.50        8.43      9.51 o 
  -1   4  24       45.31       33.50      9.95 o 
   0   4  24        7.04       13.41     10.00 o 
   1   4  24        3.58       22.36      8.47 o 
  -5   0  25       15.57       12.32      5.70 o 
  -3   0  25      211.90      236.69      8.64 o 
  -1   0  25        4.70        4.30      5.17 o 
   1   0  25      135.22      158.69      7.55 o 
   3   0  25       20.52       25.03      3.45 o 
   5   0  25      193.32      202.82     10.38 o 
   7   0  25        2.22        4.01      6.66 o 
  -5   1  25       25.53       31.14      5.11 o 
  -4   1  25       19.46       21.13      4.19 o 
  -3   1  25        4.17        2.46      3.61 o 
  -2   1  25        2.24        1.43      3.36 o 
  -1   1  25        3.06        8.53      2.82 o 
   0   1  25       85.68       81.52      4.25 o 
   1   1  25        1.52       -0.07      2.90 o 
   2   1  25        2.71        6.45      2.64 o 
   3   1  25        1.08        2.58      2.69 o 
   4   1  25      168.86      183.10      4.89 o 
   5   1  25       43.49       42.81      4.19 o 
   6   1  25       16.11       11.83      4.01 o 
   7   1  25        1.49       -7.67      7.67 o 
  -6   2  25       62.92       56.36     11.66 o 
  -5   2  25       54.39       59.35      5.97 o 
  -4   2  25        5.72        2.18      4.34 o 
  -3   2  25        1.14       -0.20      3.81 o 
  -2   2  25       12.87       19.35      3.38 o 
  -1   2  25       14.79       14.27      2.98 o 
   0   2  25       44.89       45.85      3.29 o 
   1   2  25        1.45        2.94      2.94 o 
   2   2  25       72.55       76.45      4.25 o 
   3   2  25      115.96      120.07      5.16 o 
   4   2  25       29.09       21.26      3.82 o 
   5   2  25        3.69        5.81      4.85 o 
   6   2  25       14.40        9.04      6.10 o 
   7   2  25        1.52       -4.21      8.30 o 
  -4   3  25       12.62        6.41      8.04 o 
  -3   3  25        1.40       -0.24      7.40 o 
  -2   3  25       40.04       41.94      6.18 o 
  -1   3  25       49.02       51.62      6.75 o 
   0   3  25        0.58        3.41      4.68 o 
   1   3  25        4.14        3.92      3.97 o 
   2   3  25       57.03       57.06      6.03 o 
   3   3  25       17.52       14.83      8.83 o 
  -4   0  26        0.13        3.46      7.28 o 
  -2   0  26       72.67       95.44      8.18 o 
   0   0  26        0.10       -0.61      4.56 o 
   2   0  26       51.56       62.21      4.94 o 
   4   0  26        0.19        4.15      3.87 o 
  -6   1  26        1.09        1.86      8.65 o 
  -5   1  26        0.09        6.94      8.40 o 
  -4   1  26       14.40       18.20      5.78 o 
  -3   1  26        0.26        0.28      4.57 o 
  -2   1  26       30.57       38.04      4.00 o 
  -1   1  26       39.16       46.36      3.81 o 
   0   1  26        3.98        3.86      3.27 o 
   1   1  26       17.68       20.40      3.19 o 
   2   1  26       10.89       10.96      2.86 o 
   3   1  26        8.47        5.20      3.13 o 
   4   1  26        0.16        2.32      3.64 o 
   5   1  26        1.44        9.12      4.56 o 
   6   1  26        0.39        0.00      7.58 o 
   7   1  26        7.06        6.44      8.54 o 
  -5   2  26       14.72       15.64      8.56 o 
  -4   2  26       14.48       15.11      4.57 o 
  -3   2  26       32.21       34.43     11.32 o 
  -2   2  26        6.00        7.87      3.94 o 
  -1   2  26       36.45       38.15      3.93 o 
   0   2  26       48.13       55.46      4.00 o 
   1   2  26        7.54       11.36      3.73 o 
   2   2  26        0.01       -2.44      3.85 o 
   3   2  26       40.71       41.96      5.38 o 
   4   2  26       28.39       45.10      6.57 o 
   5   2  26       29.33       32.44      9.29 o 
   0   3  26       29.37       36.94      8.81 o 
   1   3  26        0.02        5.36      5.04 o 
   2   3  26        5.95        2.79      8.85 o 
  -3   0  27        2.91        2.28      9.12 o 
  -1   0  27       43.61       57.32      9.49 o 
   1   0  27        0.88       -1.54      5.40 o 
   3   0  27       12.82       13.51      5.30 o 
   5   0  27       11.68       10.71      7.50 o 
  -5   1  27        1.58        0.21      9.19 o 
  -4   1  27        4.46        0.31      5.65 o 
  -3   1  27        1.03        1.83      5.19 o 
  -2   1  27       17.72       15.33      8.78 o 
  -1   1  27       12.12       17.47      7.73 o 
   0   1  27       19.09       18.60      4.77 o 
   1   1  27        0.74       -1.19      3.63 o 
   2   1  27       28.99       29.07      3.90 o 
   3   1  27        1.49       -3.20      4.18 o 
   4   1  27       27.10       26.56      4.78 o 
   5   1  27        2.03        0.92      6.76 o 
  -3   2  27        1.12        4.26      5.71 o 
  -2   2  27        3.00        9.08      5.57 o 
  -1   2  27        0.22       -1.46      4.33 o 
   0   2  27       32.27       38.76      6.52 o 
   1   2  27       42.09       49.97      6.03 o 
   2   2  27       12.16       13.31      6.11 o 
   3   2  27       13.82       18.31      7.68 o 
   4   0  28        0.00        1.71      7.03 o 
  -3   1  28       29.89       26.79      8.82 o 
  -2   1  28        0.30        3.16      5.52 o 
   1   1  28        5.26        9.87      5.85 o 
   2   1  28        1.87        4.21      5.40 o 
   3   1  28       15.34       13.85      7.08 o 
   4   1  28       23.59       30.25      5.90 o 
  -2   2  28       17.03       12.06      6.34 o 
  -1   2  28       19.86       17.44      6.17 o 
   0   2  28        0.07        1.22      8.67 o 
   2   1  29       15.98        6.53      8.81 o 
                                                 
